# Supplementary material for: Identification of Reference Proteins for Western Blot Analyses in Mouse Model Systems of 2,3,7,8-Tetrachlorodibenzo-P-Dioxin (TCDD) Toxicity
Source: PLoS One. 2014 Oct 17;9(10):e110730. doi: 10.1371/journal.pone.0110730 (PMC4201576; doi:10.1371/journal.pone.0110730)
Supplement: Table S1 — Antibody Information. (XLS) [file pone.0110730.s005.xls]

## Sheet: Assay Design
Supplementary Table 1 -
Assay Design
		Antibodies
Gene	Gene Symbol	*catalog #	Dilution
Beta-actin	ACTB	sc-1616	1:1000
Eukaryotic translation elongation factor 1 alpha 1	EEF1A1	sc-28578	1:500
Glyceraldehyde-3-phosphate dehydrogenase	GAPDH	sc-20357	1:500
Hypoxanthine guanine phosphoribosyl transferase	HPRT	ab109021	1:20000
Phospoglycerate kinase 1	PGK1	ab154613	1:500
Cyclophilin A (peptidylprolyl isomerase A)	PPIA	sc-133494	1:500
Succinate dehydrogenase complex, subunit A	SDHA	sc-98253	1:1000
Cytochrome P450, family 1, subfamily A, polypeptide 1	CYP1A1	sc-9828	1:1000
Donkey anti-rabbit	Li-Cor IRDye 2° antibodies	926-32213	1:10000
Donkey anti-goat		926-68074	1:10000
*ab = ordered from Abcam Inc., Toronto, ON
*sc = ordered from Santa Cruz Biotechnology Inc., Dallas, TX
