# Supplementary material for: Identification of Reference Proteins for Western Blot Analyses in Mouse Model Systems of 2,3,7,8-Tetrachlorodibenzo-P-Dioxin (TCDD) Toxicity
Source: PLoS One. 2014 Oct 17;9(10):e110730. doi: 10.1371/journal.pone.0110730 (PMC4201576; doi:10.1371/journal.pone.0110730)
Supplement: Table S2 — Protein Abundances. (XLSX) [file pone.0110730.s006.xlsx]

## Sheet: 2014-05-26_HKGene_Protein_prepr
Experiment	Animal	Strain	Genotype	Gender	Time	Dose	Protein	Quant	log2(Quant)
S383	5	C57BL.6	WT	Female	6	0	GAPDH	NA	NA
S383	6	C57BL.6	WT	Female	6	0	GAPDH	328	8.35755
S383	7	C57BL.6	WT	Female	6	0	GAPDH	244	7.93074
S383	8	C57BL.6	WT	Female	6	0	GAPDH	225	7.81378
S383	14	C57BL.6	WT	Female	6	500	GAPDH	172	7.42626
S383	15	C57BL.6	WT	Female	6	500	GAPDH	226	7.82018
S383	16	C57BL.6	WT	Female	6	500	GAPDH	335	8.38802
S383	17	C57BL.6	WT	Female	6	500	GAPDH	264	8.04439
S383	18	C57BL.6	WT	Female	6	500	GAPDH	379	8.56605
S383	1	C57BL.6	WT	Male	6	0	GAPDH	271	8.08215
S383	2	C57BL.6	WT	Male	6	0	GAPDH	301	8.23362
S383	3	C57BL.6	WT	Male	6	0	GAPDH	267	8.0607
S383	4	C57BL.6	WT	Male	6	0	GAPDH	331	8.37069
S383	9	C57BL.6	WT	Male	6	500	GAPDH	390	8.60733
S383	10	C57BL.6	WT	Male	6	500	GAPDH	380	8.56986
S383	11	C57BL.6	WT	Male	6	500	GAPDH	252	7.97728
S383	12	C57BL.6	WT	Male	6	500	GAPDH	322	8.33092
S383	13	C57BL.6	WT	Male	6	500	GAPDH	416	8.70044
S381	13	DBA.2J	Ala375Val	Male	19	0	GAPDH	525	9.03617
S381	14	DBA.2J	Ala375Val	Male	19	0	GAPDH	547	9.0954
S381	15	DBA.2J	Ala375Val	Male	19	0	GAPDH	745	9.5411
S381	16	DBA.2J	Ala375Val	Male	19	0	GAPDH	433	8.75822
S381	17	DBA.2J	Ala375Val	Male	19	5	GAPDH	547	9.0954
S381	18	DBA.2J	Ala375Val	Male	19	5	GAPDH	427	8.73809
S381	19	DBA.2J	Ala375Val	Male	19	5	GAPDH	573	9.16239
S381	20	DBA.2J	Ala375Val	Male	19	5	GAPDH	593	9.21189
S381	21	DBA.2J	Ala375Val	Male	19	500	GAPDH	473	8.8857
S381	22	DBA.2J	Ala375Val	Male	19	500	GAPDH	479	8.90388
S381	23	DBA.2J	Ala375Val	Male	19	500	GAPDH	418	8.70736
S381	24	DBA.2J	Ala375Val	Male	19	500	GAPDH	447	8.80413
S381	757	C57BL.6	rWT	Male	19	0	GAPDH	390	8.60733
S381	763	C57BL.6	rWT	Male	19	0	GAPDH	419	8.71081
S381	768	C57BL.6	rWT	Male	19	0	GAPDH	483	8.91588
S381	775	C57BL.6	rWT	Male	19	0	GAPDH	318	8.31288
S381	758	C57BL.6	rWT	Male	19	5	GAPDH	369	8.52748
S381	762	C57BL.6	rWT	Male	19	5	GAPDH	536	9.06609
S381	766	C57BL.6	rWT	Male	19	5	GAPDH	494	8.94837
S381	773	C57BL.6	rWT	Male	19	5	GAPDH	429	8.74483
S381	761	C57BL.6	rWT	Male	19	500	GAPDH	420	8.71425
S381	765	C57BL.6	rWT	Male	19	500	GAPDH	464	8.85798
S381	772	C57BL.6	rWT	Male	19	500	GAPDH	391	8.61102
S381	776	C57BL.6	rWT	Male	19	500	GAPDH	277	8.11374
S380	1	C57BL.6	WT	Female	24	0	GAPDH	678	9.40514
S380	2	C57BL.6	WT	Female	24	0	GAPDH	504	8.97728
S380	3	C57BL.6	WT	Female	24	0	GAPDH	511	8.99718
S380	11	C57BL.6	WT	Female	24	500	GAPDH	458	8.8392
S380	12	C57BL.6	WT	Female	24	500	GAPDH	524	9.03342
S380	13	C57BL.6	WT	Female	24	500	GAPDH	479	8.90388
S380	14	C57BL.6	WT	Female	24	500	GAPDH	462	8.85175
S380	15	C57BL.6	WT	Female	24	500	GAPDH	531	9.05257
S382	1	C57BL.6	WT	Male	24	0	GAPDH	539	9.07414
S382	2	C57BL.6	WT	Male	24	0	GAPDH	541	9.07948
S382	3	C57BL.6	WT	Male	24	0	GAPDH	517	9.01402
S382	4	C57BL.6	WT	Male	24	0	GAPDH	512	9
S382	13	C57BL.6	WT	Male	24	500	GAPDH	575	9.16742
S382	14	C57BL.6	WT	Male	24	500	GAPDH	705	9.46148
S382	15	C57BL.6	WT	Male	24	500	GAPDH	720	9.49185
S382	16	C57BL.6	WT	Male	24	500	GAPDH	617	9.26913
S382	17	C57BL.6	WT	Male	24	500	GAPDH	502	8.97154
S380	5	C57BL.6	WT	Female	72	0	GAPDH	385	8.58871
S380	6	C57BL.6	WT	Female	72	0	GAPDH	369	8.52748
S380	7	C57BL.6	WT	Female	72	0	GAPDH	272	8.08746
S380	16	C57BL.6	WT	Female	72	0	GAPDH	431	8.75154
S380	4	C57BL.6	WT	Female	72	500	GAPDH	358	8.48382
S380	17	C57BL.6	WT	Female	72	500	GAPDH	343	8.42206
S380	18	C57BL.6	WT	Female	72	500	GAPDH	383	8.5812
S380	19	C57BL.6	WT	Female	72	500	GAPDH	330	8.36632
S380	20	C57BL.6	WT	Female	72	500	GAPDH	339	8.40514
S382	5	C57BL.6	WT	Male	72	0	GAPDH	421	8.71768
S382	6	C57BL.6	WT	Male	72	0	GAPDH	405	8.66178
S382	7	C57BL.6	WT	Male	72	0	GAPDH	297	8.21432
S382	8	C57BL.6	WT	Male	72	0	GAPDH	254	7.98868
S382	18	C57BL.6	WT	Male	72	500	GAPDH	419	8.71081
S382	19	C57BL.6	WT	Male	72	500	GAPDH	453	8.82337
S382	20	C57BL.6	WT	Male	72	500	GAPDH	309	8.27146
S382	21	C57BL.6	WT	Male	72	500	GAPDH	281	8.13443
S382	22	C57BL.6	WT	Male	72	500	GAPDH	276	8.10852
S364	270	C57BL.6	DEL	Male	96	0	GAPDH	117	6.87036
S364	280	C57BL.6	DEL	Male	96	0	GAPDH	115	6.84549
S364	302	C57BL.6	DEL	Male	96	0	GAPDH	122	6.93074
S364	304	C57BL.6	DEL	Male	96	0	GAPDH	144	7.16993
S364	317	C57BL.6	DEL	Male	96	0	GAPDH	114	6.83289
S364	271	C57BL.6	DEL	Male	96	125	GAPDH	121	6.91886
S364	283	C57BL.6	DEL	Male	96	125	GAPDH	102	6.67243
S364	293	C57BL.6	DEL	Male	96	125	GAPDH	123	6.94251
S364	316	C57BL.6	DEL	Male	96	125	GAPDH	132	7.04439
S364	276	C57BL.6	DEL	Male	96	250	GAPDH	116	6.85798
S364	295	C57BL.6	DEL	Male	96	250	GAPDH	101	6.65821
S364	301	C57BL.6	DEL	Male	96	250	GAPDH	NA	NA
S364	305	C57BL.6	DEL	Male	96	250	GAPDH	107	6.74147
S364	274	C57BL.6	DEL	Male	96	500	GAPDH	132	7.04439
S364	285	C57BL.6	DEL	Male	96	500	GAPDH	NA	NA
S364	300	C57BL.6	DEL	Male	96	500	GAPDH	156	7.2854
S364	307	C57BL.6	DEL	Male	96	500	GAPDH	148	7.20945
S364	275	C57BL.6	DEL	Male	96	1000	GAPDH	100	6.64386
S364	284	C57BL.6	DEL	Male	96	1000	GAPDH	108	6.75489
S364	292	C57BL.6	DEL	Male	96	1000	GAPDH	147	7.19967
S364	315	C57BL.6	DEL	Male	96	1000	GAPDH	161	7.33092
S364	372	C57BL.6	INS	Male	96	0	GAPDH	234	7.87036
S364	385	C57BL.6	INS	Male	96	0	GAPDH	221	7.7879
S364	410	C57BL.6	INS	Male	96	0	GAPDH	211	7.7211
S364	417	C57BL.6	INS	Male	96	0	GAPDH	219	7.77479
S364	447	C57BL.6	INS	Male	96	0	GAPDH	195	7.60733
S364	380	C57BL.6	INS	Male	96	125	GAPDH	193	7.59246
S364	396	C57BL.6	INS	Male	96	125	GAPDH	261	8.02791
S364	414	C57BL.6	INS	Male	96	125	GAPDH	237	7.88874
S364	425	C57BL.6	INS	Male	96	125	GAPDH	218	7.76818
S364	389	C57BL.6	INS	Male	96	250	GAPDH	174	7.44294
S364	411	C57BL.6	INS	Male	96	250	GAPDH	161	7.33092
S364	415	C57BL.6	INS	Male	96	250	GAPDH	169	7.40088
S364	433	C57BL.6	INS	Male	96	250	GAPDH	189	7.56224
S364	390	C57BL.6	INS	Male	96	500	GAPDH	141	7.13955
S364	408	C57BL.6	INS	Male	96	500	GAPDH	195	7.60733
S364	416	C57BL.6	INS	Male	96	500	GAPDH	329	8.36194
S364	419	C57BL.6	INS	Male	96	500	GAPDH	205	7.67948
S364	373	C57BL.6	INS	Male	96	1000	GAPDH	177	7.46761
S364	402	C57BL.6	INS	Male	96	1000	GAPDH	182	7.50779
S364	418	C57BL.6	INS	Male	96	1000	GAPDH	161	7.33092
S364	426	C57BL.6	INS	Male	96	1000	GAPDH	179	7.48382
S364	434	C57BL.6	INS	Male	96	1000	GAPDH	128	7
S364	528	C57BL.6	rWT	Male	96	0	GAPDH	478	8.90087
S364	595	C57BL.6	rWT	Male	96	0	GAPDH	434	8.76155
S364	612	C57BL.6	rWT	Male	96	0	GAPDH	423	8.72451
S364	636	C57BL.6	rWT	Male	96	0	GAPDH	417	8.7039
S364	642	C57BL.6	rWT	Male	96	0	GAPDH	414	8.69349
S364	543	C57BL.6	rWT	Male	96	125	GAPDH	512	9
S364	564	C57BL.6	rWT	Male	96	125	GAPDH	461	8.84862
S364	599	C57BL.6	rWT	Male	96	125	GAPDH	NA	NA
S364	635	C57BL.6	rWT	Male	96	125	GAPDH	493	8.94544
S364	551	C57BL.6	rWT	Male	96	250	GAPDH	NA	NA
S364	562	C57BL.6	rWT	Male	96	250	GAPDH	509	8.99152
S364	600	C57BL.6	rWT	Male	96	250	GAPDH	NA	NA
S364	627	C57BL.6	rWT	Male	96	250	GAPDH	NA	NA
S364	552	C57BL.6	rWT	Male	96	500	GAPDH	610	9.25267
S364	563	C57BL.6	rWT	Male	96	500	GAPDH	528	9.04439
S364	596	C57BL.6	rWT	Male	96	500	GAPDH	366	8.5157
S364	625	C57BL.6	rWT	Male	96	500	GAPDH	420	8.71425
S364	553	C57BL.6	rWT	Male	96	1000	GAPDH	461	8.84862
S364	597	C57BL.6	rWT	Male	96	1000	GAPDH	401	8.64746
S364	602	C57BL.6	rWT	Male	96	1000	GAPDH	400	8.64386
S386	1	C57BL.6	WT	Female	96	0	GAPDH	463	8.85487
S386	2	C57BL.6	WT	Female	96	0	GAPDH	459	8.84235
S386	3	C57BL.6	WT	Female	96	0	GAPDH	445	8.79766
S386	4	C57BL.6	WT	Female	96	0	GAPDH	452	8.82018
S386	5	C57BL.6	WT	Female	96	0	GAPDH	573	9.16239
S386	6	C57BL.6	WT	Female	96	125	GAPDH	512	9
S386	7	C57BL.6	WT	Female	96	125	GAPDH	504	8.97728
S386	8	C57BL.6	WT	Female	96	125	GAPDH	450	8.81378
S386	9	C57BL.6	WT	Female	96	125	GAPDH	387	8.59619
S386	10	C57BL.6	WT	Female	96	125	GAPDH	339	8.40514
S386	11	C57BL.6	WT	Female	96	250	GAPDH	384	8.58496
S386	12	C57BL.6	WT	Female	96	250	GAPDH	388	8.59991
S386	13	C57BL.6	WT	Female	96	250	GAPDH	373	8.54303
S386	15	C57BL.6	WT	Female	96	250	GAPDH	384	8.58496
S386	16	C57BL.6	WT	Female	96	500	GAPDH	350	8.45121
S386	17	C57BL.6	WT	Female	96	500	GAPDH	400	8.64386
S386	18	C57BL.6	WT	Female	96	500	GAPDH	467	8.86728
S386	19	C57BL.6	WT	Female	96	500	GAPDH	366	8.5157
S386	20	C57BL.6	WT	Female	96	500	GAPDH	NA	NA
S386	21	C57BL.6	WT	Female	96	1000	GAPDH	503	8.97441
S386	22	C57BL.6	WT	Female	96	1000	GAPDH	444	8.79442
S386	23	C57BL.6	WT	Female	96	1000	GAPDH	379	8.56605
S386	24	C57BL.6	WT	Female	96	1000	GAPDH	490	8.93664
S386	25	C57BL.6	WT	Female	96	1000	GAPDH	468	8.87036
S374	1	C57BL.6	WT	Male	96	0	GAPDH	525	9.03617
S374	2	C57BL.6	WT	Male	96	0	GAPDH	576	9.16993
S374	3	C57BL.6	WT	Male	96	0	GAPDH	528	9.04439
S374	4	C57BL.6	WT	Male	96	0	GAPDH	614	9.26209
S374	5	C57BL.6	WT	Male	96	125	GAPDH	554	9.11374
S374	6	C57BL.6	WT	Male	96	125	GAPDH	663	9.37287
S374	7	C57BL.6	WT	Male	96	125	GAPDH	534	9.0607
S374	8	C57BL.6	WT	Male	96	125	GAPDH	472	8.88264
S374	9	C57BL.6	WT	Male	96	250	GAPDH	484	8.91886
S374	10	C57BL.6	WT	Male	96	250	GAPDH	459	8.84235
S374	11	C57BL.6	WT	Male	96	250	GAPDH	569	9.15228
S374	12	C57BL.6	WT	Male	96	250	GAPDH	546	9.09276
S374	13	C57BL.6	WT	Male	96	500	GAPDH	537	9.06878
S374	14	C57BL.6	WT	Male	96	500	GAPDH	532	9.05528
S374	15	C57BL.6	WT	Male	96	500	GAPDH	542	9.08215
S374	16	C57BL.6	WT	Male	96	500	GAPDH	552	9.10852
S374	17	C57BL.6	WT	Male	96	1000	GAPDH	576	9.16993
S374	18	C57BL.6	WT	Male	96	1000	GAPDH	655	9.35535
S374	19	C57BL.6	WT	Male	96	1000	GAPDH	576	9.16993
S374	20	C57BL.6	WT	Male	96	1000	GAPDH	470	8.87652
S380	8	C57BL.6	WT	Female	144	0	GAPDH	455	8.82972
S380	9	C57BL.6	WT	Female	144	0	GAPDH	346	8.43463
S380	10	C57BL.6	WT	Female	144	0	GAPDH	402	8.65105
S380	21	C57BL.6	WT	Female	144	500	GAPDH	445	8.79766
S380	22	C57BL.6	WT	Female	144	500	GAPDH	396	8.62936
S380	23	C57BL.6	WT	Female	144	500	GAPDH	357	8.47978
S380	24	C57BL.6	WT	Female	144	500	GAPDH	451	8.81698
S380	25	C57BL.6	WT	Female	144	500	GAPDH	345	8.43045
S382	9	C57BL.6	WT	Male	144	0	GAPDH	564	9.13955
S382	10	C57BL.6	WT	Male	144	0	GAPDH	NA	NA
S382	11	C57BL.6	WT	Male	144	0	GAPDH	429	8.74483
S382	12	C57BL.6	WT	Male	144	0	GAPDH	388	8.59991
S382	23	C57BL.6	WT	Male	144	500	GAPDH	404	8.65821
S382	24	C57BL.6	WT	Male	144	500	GAPDH	NA	NA
S382	25	C57BL.6	WT	Male	144	500	GAPDH	363	8.50383
S382	26	C57BL.6	WT	Male	144	500	GAPDH	337	8.3966
S382	27	C57BL.6	WT	Male	144	500	GAPDH	325	8.3443
S383	5	C57BL.6	WT	Female	6	0	PPIA	NA	NA
S383	6	C57BL.6	WT	Female	6	0	PPIA	NA	NA
S383	7	C57BL.6	WT	Female	6	0	PPIA	78	6.2854
S383	8	C57BL.6	WT	Female	6	0	PPIA	98	6.61471
S383	14	C57BL.6	WT	Female	6	500	PPIA	118	6.88264
S383	15	C57BL.6	WT	Female	6	500	PPIA	143	7.15987
S383	16	C57BL.6	WT	Female	6	500	PPIA	101	6.65821
S383	17	C57BL.6	WT	Female	6	500	PPIA	161	7.33092
S383	18	C57BL.6	WT	Female	6	500	PPIA	167	7.3837
S383	1	C57BL.6	WT	Male	6	0	PPIA	206	7.6865
S383	2	C57BL.6	WT	Male	6	0	PPIA	124	6.9542
S383	3	C57BL.6	WT	Male	6	0	PPIA	146	7.18982
S383	4	C57BL.6	WT	Male	6	0	PPIA	135	7.07682
S383	9	C57BL.6	WT	Male	6	500	PPIA	164	7.35755
S383	10	C57BL.6	WT	Male	6	500	PPIA	183	7.5157
S383	11	C57BL.6	WT	Male	6	500	PPIA	219	7.77479
S383	12	C57BL.6	WT	Male	6	500	PPIA	134	7.06609
S383	13	C57BL.6	WT	Male	6	500	PPIA	168	7.39232
S381	13	DBA.2J	Ala375Val	Male	19	0	PPIA	210	7.71425
S381	14	DBA.2J	Ala375Val	Male	19	0	PPIA	220	7.78136
S381	15	DBA.2J	Ala375Val	Male	19	0	PPIA	187	7.54689
S381	16	DBA.2J	Ala375Val	Male	19	0	PPIA	175	7.45121
S381	17	DBA.2J	Ala375Val	Male	19	5	PPIA	197	7.62205
S381	18	DBA.2J	Ala375Val	Male	19	5	PPIA	224	7.80735
S381	19	DBA.2J	Ala375Val	Male	19	5	PPIA	246	7.94251
S381	20	DBA.2J	Ala375Val	Male	19	5	PPIA	185	7.53138
S381	21	DBA.2J	Ala375Val	Male	19	500	PPIA	188	7.55459
S381	22	DBA.2J	Ala375Val	Male	19	500	PPIA	166	7.37504
S381	23	DBA.2J	Ala375Val	Male	19	500	PPIA	180	7.49185
S381	24	DBA.2J	Ala375Val	Male	19	500	PPIA	229	7.8392
S381	757	C57BL.6	rWT	Male	19	0	PPIA	141	7.13955
S381	763	C57BL.6	rWT	Male	19	0	PPIA	169	7.40088
S381	768	C57BL.6	rWT	Male	19	0	PPIA	178	7.47573
S381	775	C57BL.6	rWT	Male	19	0	PPIA	176	7.45943
S381	758	C57BL.6	rWT	Male	19	5	PPIA	185	7.53138
S381	762	C57BL.6	rWT	Male	19	5	PPIA	232	7.85798
S381	766	C57BL.6	rWT	Male	19	5	PPIA	201	7.65105
S381	773	C57BL.6	rWT	Male	19	5	PPIA	137	7.09803
S381	761	C57BL.6	rWT	Male	19	500	PPIA	223	7.8009
S381	765	C57BL.6	rWT	Male	19	500	PPIA	253	7.98299
S381	772	C57BL.6	rWT	Male	19	500	PPIA	206	7.6865
S381	776	C57BL.6	rWT	Male	19	500	PPIA	194	7.59991
S380	1	C57BL.6	WT	Female	24	0	PPIA	NA	NA
S380	2	C57BL.6	WT	Female	24	0	PPIA	224	7.80735
S380	3	C57BL.6	WT	Female	24	0	PPIA	205	7.67948
S380	11	C57BL.6	WT	Female	24	500	PPIA	205	7.67948
S380	12	C57BL.6	WT	Female	24	500	PPIA	193	7.59246
S380	13	C57BL.6	WT	Female	24	500	PPIA	205	7.67948
S380	14	C57BL.6	WT	Female	24	500	PPIA	249	7.96
S380	15	C57BL.6	WT	Female	24	500	PPIA	267	8.0607
S382	1	C57BL.6	WT	Male	24	0	PPIA	259	8.01681
S382	2	C57BL.6	WT	Male	24	0	PPIA	307	8.26209
S382	3	C57BL.6	WT	Male	24	0	PPIA	258	8.01123
S382	4	C57BL.6	WT	Male	24	0	PPIA	236	7.88264
S382	13	C57BL.6	WT	Male	24	500	PPIA	335	8.38802
S382	14	C57BL.6	WT	Male	24	500	PPIA	308	8.26679
S382	15	C57BL.6	WT	Male	24	500	PPIA	342	8.41785
S382	16	C57BL.6	WT	Male	24	500	PPIA	280	8.12928
S382	17	C57BL.6	WT	Male	24	500	PPIA	289	8.17493
S380	5	C57BL.6	WT	Female	72	0	PPIA	273	8.09276
S380	6	C57BL.6	WT	Female	72	0	PPIA	426	8.73471
S380	7	C57BL.6	WT	Female	72	0	PPIA	383	8.5812
S380	16	C57BL.6	WT	Female	72	0	PPIA	298	8.21917
S380	4	C57BL.6	WT	Female	72	500	PPIA	354	8.46761
S380	17	C57BL.6	WT	Female	72	500	PPIA	317	8.30834
S380	18	C57BL.6	WT	Female	72	500	PPIA	376	8.55459
S380	19	C57BL.6	WT	Female	72	500	PPIA	411	8.68299
S380	20	C57BL.6	WT	Female	72	500	PPIA	461	8.84862
S382	5	C57BL.6	WT	Male	72	0	PPIA	331	8.37069
S382	6	C57BL.6	WT	Male	72	0	PPIA	341	8.41363
S382	7	C57BL.6	WT	Male	72	0	PPIA	308	8.26679
S382	8	C57BL.6	WT	Male	72	0	PPIA	327	8.35315
S382	18	C57BL.6	WT	Male	72	500	PPIA	469	8.87344
S382	19	C57BL.6	WT	Male	72	500	PPIA	466	8.86419
S382	20	C57BL.6	WT	Male	72	500	PPIA	439	8.77808
S382	21	C57BL.6	WT	Male	72	500	PPIA	396	8.62936
S382	22	C57BL.6	WT	Male	72	500	PPIA	365	8.51175
S364	270	C57BL.6	DEL	Male	96	0	PPIA	NA	NA
S364	280	C57BL.6	DEL	Male	96	0	PPIA	282	8.13955
S364	302	C57BL.6	DEL	Male	96	0	PPIA	252	7.97728
S364	304	C57BL.6	DEL	Male	96	0	PPIA	323	8.33539
S364	317	C57BL.6	DEL	Male	96	0	PPIA	276	8.10852
S364	271	C57BL.6	DEL	Male	96	125	PPIA	381	8.57365
S364	283	C57BL.6	DEL	Male	96	125	PPIA	390	8.60733
S364	293	C57BL.6	DEL	Male	96	125	PPIA	358	8.48382
S364	316	C57BL.6	DEL	Male	96	125	PPIA	483	8.91588
S364	276	C57BL.6	DEL	Male	96	250	PPIA	360	8.49185
S364	295	C57BL.6	DEL	Male	96	250	PPIA	269	8.07146
S364	301	C57BL.6	DEL	Male	96	250	PPIA	NA	NA
S364	305	C57BL.6	DEL	Male	96	250	PPIA	270	8.07682
S364	274	C57BL.6	DEL	Male	96	500	PPIA	351	8.45533
S364	285	C57BL.6	DEL	Male	96	500	PPIA	NA	NA
S364	300	C57BL.6	DEL	Male	96	500	PPIA	528	9.04439
S364	307	C57BL.6	DEL	Male	96	500	PPIA	336	8.39232
S364	275	C57BL.6	DEL	Male	96	1000	PPIA	303	8.24317
S364	284	C57BL.6	DEL	Male	96	1000	PPIA	322	8.33092
S364	292	C57BL.6	DEL	Male	96	1000	PPIA	312	8.2854
S364	315	C57BL.6	DEL	Male	96	1000	PPIA	336	8.39232
S364	372	C57BL.6	INS	Male	96	0	PPIA	559	9.1267
S364	385	C57BL.6	INS	Male	96	0	PPIA	502	8.97154
S364	410	C57BL.6	INS	Male	96	0	PPIA	346	8.43463
S364	417	C57BL.6	INS	Male	96	0	PPIA	427	8.73809
S364	447	C57BL.6	INS	Male	96	0	PPIA	469	8.87344
S364	380	C57BL.6	INS	Male	96	125	PPIA	530	9.04985
S364	396	C57BL.6	INS	Male	96	125	PPIA	610	9.25267
S364	414	C57BL.6	INS	Male	96	125	PPIA	539	9.07414
S364	425	C57BL.6	INS	Male	96	125	PPIA	566	9.14466
S364	389	C57BL.6	INS	Male	96	250	PPIA	543	9.08481
S364	411	C57BL.6	INS	Male	96	250	PPIA	500	8.96578
S364	415	C57BL.6	INS	Male	96	250	PPIA	653	9.35094
S364	433	C57BL.6	INS	Male	96	250	PPIA	556	9.11894
S364	390	C57BL.6	INS	Male	96	500	PPIA	590	9.20457
S364	408	C57BL.6	INS	Male	96	500	PPIA	572	9.15987
S364	416	C57BL.6	INS	Male	96	500	PPIA	564	9.13955
S364	419	C57BL.6	INS	Male	96	500	PPIA	612	9.25739
S364	373	C57BL.6	INS	Male	96	1000	PPIA	689	9.42836
S364	402	C57BL.6	INS	Male	96	1000	PPIA	742	9.53528
S364	418	C57BL.6	INS	Male	96	1000	PPIA	681	9.41151
S364	426	C57BL.6	INS	Male	96	1000	PPIA	647	9.33762
S364	434	C57BL.6	INS	Male	96	1000	PPIA	NA	NA
S364	528	C57BL.6	rWT	Male	96	0	PPIA	615	9.26444
S364	595	C57BL.6	rWT	Male	96	0	PPIA	586	9.19476
S364	612	C57BL.6	rWT	Male	96	0	PPIA	468	8.87036
S364	636	C57BL.6	rWT	Male	96	0	PPIA	488	8.93074
S364	642	C57BL.6	rWT	Male	96	0	PPIA	547	9.0954
S364	543	C57BL.6	rWT	Male	96	125	PPIA	918	9.84235
S364	564	C57BL.6	rWT	Male	96	125	PPIA	887	9.79279
S364	599	C57BL.6	rWT	Male	96	125	PPIA	NA	NA
S364	635	C57BL.6	rWT	Male	96	125	PPIA	687	9.42417
S364	551	C57BL.6	rWT	Male	96	250	PPIA	NA	NA
S364	562	C57BL.6	rWT	Male	96	250	PPIA	513	9.00282
S364	600	C57BL.6	rWT	Male	96	250	PPIA	NA	NA
S364	627	C57BL.6	rWT	Male	96	250	PPIA	NA	NA
S364	552	C57BL.6	rWT	Male	96	500	PPIA	959	9.90539
S364	563	C57BL.6	rWT	Male	96	500	PPIA	918	9.84235
S364	596	C57BL.6	rWT	Male	96	500	PPIA	689	9.42836
S364	625	C57BL.6	rWT	Male	96	500	PPIA	809	9.66
S364	553	C57BL.6	rWT	Male	96	1000	PPIA	726	9.50383
S364	597	C57BL.6	rWT	Male	96	1000	PPIA	651	9.34651
S364	602	C57BL.6	rWT	Male	96	1000	PPIA	795	9.63481
S386	1	C57BL.6	WT	Female	96	0	PPIA	576	9.16993
S386	2	C57BL.6	WT	Female	96	0	PPIA	625	9.28771
S386	3	C57BL.6	WT	Female	96	0	PPIA	374	8.54689
S386	4	C57BL.6	WT	Female	96	0	PPIA	480	8.90689
S386	5	C57BL.6	WT	Female	96	0	PPIA	470	8.87652
S386	6	C57BL.6	WT	Female	96	125	PPIA	899	9.81218
S386	7	C57BL.6	WT	Female	96	125	PPIA	920	9.84549
S386	8	C57BL.6	WT	Female	96	125	PPIA	584	9.18982
S386	9	C57BL.6	WT	Female	96	125	PPIA	647	9.33762
S386	10	C57BL.6	WT	Female	96	125	PPIA	482	8.91289
S386	11	C57BL.6	WT	Female	96	250	PPIA	483	8.91588
S386	12	C57BL.6	WT	Female	96	250	PPIA	546	9.09276
S386	13	C57BL.6	WT	Female	96	250	PPIA	670	9.38802
S386	15	C57BL.6	WT	Female	96	250	PPIA	657	9.35975
S386	16	C57BL.6	WT	Female	96	500	PPIA	698	9.44708
S386	17	C57BL.6	WT	Female	96	500	PPIA	755	9.56033
S386	18	C57BL.6	WT	Female	96	500	PPIA	563	9.13699
S386	19	C57BL.6	WT	Female	96	500	PPIA	434	8.76155
S386	20	C57BL.6	WT	Female	96	500	PPIA	NA	NA
S386	21	C57BL.6	WT	Female	96	1000	PPIA	577	9.17243
S386	22	C57BL.6	WT	Female	96	1000	PPIA	635	9.31061
S386	23	C57BL.6	WT	Female	96	1000	PPIA	462	8.85175
S386	24	C57BL.6	WT	Female	96	1000	PPIA	549	9.10066
S386	25	C57BL.6	WT	Female	96	1000	PPIA	468	8.87036
S374	1	C57BL.6	WT	Male	96	0	PPIA	570	9.15482
S374	2	C57BL.6	WT	Male	96	0	PPIA	625	9.28771
S374	3	C57BL.6	WT	Male	96	0	PPIA	393	8.61839
S374	4	C57BL.6	WT	Male	96	0	PPIA	588	9.19967
S374	5	C57BL.6	WT	Male	96	125	PPIA	735	9.5216
S374	6	C57BL.6	WT	Male	96	125	PPIA	693	9.43671
S374	7	C57BL.6	WT	Male	96	125	PPIA	630	9.29921
S374	8	C57BL.6	WT	Male	96	125	PPIA	588	9.19967
S374	9	C57BL.6	WT	Male	96	250	PPIA	692	9.43463
S374	10	C57BL.6	WT	Male	96	250	PPIA	660	9.36632
S374	11	C57BL.6	WT	Male	96	250	PPIA	696	9.44294
S374	12	C57BL.6	WT	Male	96	250	PPIA	662	9.37069
S374	13	C57BL.6	WT	Male	96	500	PPIA	563	9.13699
S374	14	C57BL.6	WT	Male	96	500	PPIA	616	9.26679
S374	15	C57BL.6	WT	Male	96	500	PPIA	534	9.0607
S374	16	C57BL.6	WT	Male	96	500	PPIA	498	8.96
S374	17	C57BL.6	WT	Male	96	1000	PPIA	573	9.16239
S374	18	C57BL.6	WT	Male	96	1000	PPIA	530	9.04985
S374	19	C57BL.6	WT	Male	96	1000	PPIA	479	8.90388
S374	20	C57BL.6	WT	Male	96	1000	PPIA	492	8.94251
S380	8	C57BL.6	WT	Female	144	0	PPIA	324	8.33985
S380	9	C57BL.6	WT	Female	144	0	PPIA	369	8.52748
S380	10	C57BL.6	WT	Female	144	0	PPIA	485	8.92184
S380	21	C57BL.6	WT	Female	144	500	PPIA	450	8.81378
S380	22	C57BL.6	WT	Female	144	500	PPIA	418	8.70736
S380	23	C57BL.6	WT	Female	144	500	PPIA	458	8.8392
S380	24	C57BL.6	WT	Female	144	500	PPIA	579	9.17742
S380	25	C57BL.6	WT	Female	144	500	PPIA	567	9.1472
S382	9	C57BL.6	WT	Male	144	0	PPIA	414	8.69349
S382	10	C57BL.6	WT	Male	144	0	PPIA	NA	NA
S382	11	C57BL.6	WT	Male	144	0	PPIA	492	8.94251
S382	12	C57BL.6	WT	Male	144	0	PPIA	467	8.86728
S382	23	C57BL.6	WT	Male	144	500	PPIA	656	9.35755
S382	24	C57BL.6	WT	Male	144	500	PPIA	NA	NA
S382	25	C57BL.6	WT	Male	144	500	PPIA	524	9.03342
S382	26	C57BL.6	WT	Male	144	500	PPIA	545	9.09011
S382	27	C57BL.6	WT	Male	144	500	PPIA	476	8.89482
S383	5	C57BL.6	WT	Female	6	0	CYP1A1	254	7.98868
S383	6	C57BL.6	WT	Female	6	0	CYP1A1	348	8.44294
S383	7	C57BL.6	WT	Female	6	0	CYP1A1	339	8.40514
S383	8	C57BL.6	WT	Female	6	0	CYP1A1	187	7.54689
S383	14	C57BL.6	WT	Female	6	500	CYP1A1	1093	10.0941
S383	15	C57BL.6	WT	Female	6	500	CYP1A1	1352	10.4009
S383	16	C57BL.6	WT	Female	6	500	CYP1A1	1732	10.7582
S383	17	C57BL.6	WT	Female	6	500	CYP1A1	1825	10.8337
S383	18	C57BL.6	WT	Female	6	500	CYP1A1	1657	10.6944
S383	1	C57BL.6	WT	Male	6	0	CYP1A1	289	8.17493
S383	2	C57BL.6	WT	Male	6	0	CYP1A1	272	8.08746
S383	3	C57BL.6	WT	Male	6	0	CYP1A1	252	7.97728
S383	4	C57BL.6	WT	Male	6	0	CYP1A1	263	8.03892
S383	9	C57BL.6	WT	Male	6	500	CYP1A1	1369	10.4189
S383	10	C57BL.6	WT	Male	6	500	CYP1A1	1885	10.8803
S383	11	C57BL.6	WT	Male	6	500	CYP1A1	1505	10.5555
S383	12	C57BL.6	WT	Male	6	500	CYP1A1	1303	10.3476
S383	13	C57BL.6	WT	Male	6	500	CYP1A1	1552	10.5999
S381	13	DBA.2J	Ala375Val	Male	19	0	CYP1A1	376	8.55459
S381	14	DBA.2J	Ala375Val	Male	19	0	CYP1A1	257	8.00562
S381	15	DBA.2J	Ala375Val	Male	19	0	CYP1A1	276	8.10852
S381	16	DBA.2J	Ala375Val	Male	19	0	CYP1A1	191	7.57743
S381	17	DBA.2J	Ala375Val	Male	19	5	CYP1A1	3429	11.7436
S381	18	DBA.2J	Ala375Val	Male	19	5	CYP1A1	2794	11.4481
S381	19	DBA.2J	Ala375Val	Male	19	5	CYP1A1	2743	11.4215
S381	20	DBA.2J	Ala375Val	Male	19	5	CYP1A1	3708	11.8564
S381	21	DBA.2J	Ala375Val	Male	19	500	CYP1A1	5854	12.5152
S381	22	DBA.2J	Ala375Val	Male	19	500	CYP1A1	6368	12.6366
S381	23	DBA.2J	Ala375Val	Male	19	500	CYP1A1	4331	12.0805
S381	24	DBA.2J	Ala375Val	Male	19	500	CYP1A1	5070	12.3078
S381	757	C57BL.6	rWT	Male	19	0	CYP1A1	587	9.19722
S381	763	C57BL.6	rWT	Male	19	0	CYP1A1	568	9.14975
S381	768	C57BL.6	rWT	Male	19	0	CYP1A1	775	9.59805
S381	775	C57BL.6	rWT	Male	19	0	CYP1A1	573	9.16239
S381	758	C57BL.6	rWT	Male	19	5	CYP1A1	5746	12.4883
S381	762	C57BL.6	rWT	Male	19	5	CYP1A1	6187	12.595
S381	766	C57BL.6	rWT	Male	19	5	CYP1A1	5921	12.5316
S381	773	C57BL.6	rWT	Male	19	5	CYP1A1	6474	12.6604
S381	761	C57BL.6	rWT	Male	19	500	CYP1A1	6527	12.6722
S381	765	C57BL.6	rWT	Male	19	500	CYP1A1	5715	12.4805
S381	772	C57BL.6	rWT	Male	19	500	CYP1A1	5961	12.5413
S381	776	C57BL.6	rWT	Male	19	500	CYP1A1	4909	12.2612
S380	1	C57BL.6	WT	Female	24	0	CYP1A1	210	7.71425
S380	2	C57BL.6	WT	Female	24	0	CYP1A1	147	7.19967
S380	3	C57BL.6	WT	Female	24	0	CYP1A1	160	7.32193
S380	11	C57BL.6	WT	Female	24	500	CYP1A1	5369	12.3904
S380	12	C57BL.6	WT	Female	24	500	CYP1A1	5956	12.5401
S380	13	C57BL.6	WT	Female	24	500	CYP1A1	5669	12.4689
S380	14	C57BL.6	WT	Female	24	500	CYP1A1	6786	12.7283
S380	15	C57BL.6	WT	Female	24	500	CYP1A1	6965	12.7659
S382	1	C57BL.6	WT	Male	24	0	CYP1A1	133	7.05528
S382	2	C57BL.6	WT	Male	24	0	CYP1A1	156	7.2854
S382	3	C57BL.6	WT	Male	24	0	CYP1A1	114	6.83289
S382	4	C57BL.6	WT	Male	24	0	CYP1A1	123	6.94251
S382	13	C57BL.6	WT	Male	24	500	CYP1A1	5883	12.5223
S382	14	C57BL.6	WT	Male	24	500	CYP1A1	5991	12.5486
S382	15	C57BL.6	WT	Male	24	500	CYP1A1	6690	12.7078
S382	16	C57BL.6	WT	Male	24	500	CYP1A1	7069	12.7873
S382	17	C57BL.6	WT	Male	24	500	CYP1A1	5889	12.5238
S380	5	C57BL.6	WT	Female	72	0	CYP1A1	140	7.12928
S380	6	C57BL.6	WT	Female	72	0	CYP1A1	157	7.29462
S380	7	C57BL.6	WT	Female	72	0	CYP1A1	203	7.66534
S380	16	C57BL.6	WT	Female	72	0	CYP1A1	203	7.66534
S380	4	C57BL.6	WT	Female	72	500	CYP1A1	7857	12.9398
S380	17	C57BL.6	WT	Female	72	500	CYP1A1	8147	12.9921
S380	18	C57BL.6	WT	Female	72	500	CYP1A1	9258	13.1765
S380	19	C57BL.6	WT	Female	72	500	CYP1A1	8706	13.0878
S380	20	C57BL.6	WT	Female	72	500	CYP1A1	8501	13.0534
S382	5	C57BL.6	WT	Male	72	0	CYP1A1	425	8.73132
S382	6	C57BL.6	WT	Male	72	0	CYP1A1	390	8.60733
S382	7	C57BL.6	WT	Male	72	0	CYP1A1	225	7.81378
S382	8	C57BL.6	WT	Male	72	0	CYP1A1	382	8.57743
S382	18	C57BL.6	WT	Male	72	500	CYP1A1	9671	13.2394
S382	19	C57BL.6	WT	Male	72	500	CYP1A1	9262	13.1771
S382	20	C57BL.6	WT	Male	72	500	CYP1A1	8019	12.9692
S382	21	C57BL.6	WT	Male	72	500	CYP1A1	7391	12.8516
S382	22	C57BL.6	WT	Male	72	500	CYP1A1	8094	12.9826
S364	270	C57BL.6	DEL	Male	96	0	CYP1A1	287	8.16491
S364	280	C57BL.6	DEL	Male	96	0	CYP1A1	NA	NA
S364	302	C57BL.6	DEL	Male	96	0	CYP1A1	247	7.94837
S364	304	C57BL.6	DEL	Male	96	0	CYP1A1	505	8.98014
S364	317	C57BL.6	DEL	Male	96	0	CYP1A1	282	8.13955
S364	271	C57BL.6	DEL	Male	96	125	CYP1A1	5388	12.3955
S364	283	C57BL.6	DEL	Male	96	125	CYP1A1	5151	12.3306
S364	293	C57BL.6	DEL	Male	96	125	CYP1A1	3539	11.7891
S364	316	C57BL.6	DEL	Male	96	125	CYP1A1	4742	12.2113
S364	276	C57BL.6	DEL	Male	96	250	CYP1A1	5112	12.3197
S364	295	C57BL.6	DEL	Male	96	250	CYP1A1	5611	12.454
S364	301	C57BL.6	DEL	Male	96	250	CYP1A1	NA	NA
S364	305	C57BL.6	DEL	Male	96	250	CYP1A1	5788	12.4988
S364	274	C57BL.6	DEL	Male	96	500	CYP1A1	4540	12.1485
S364	285	C57BL.6	DEL	Male	96	500	CYP1A1	NA	NA
S364	300	C57BL.6	DEL	Male	96	500	CYP1A1	6694	12.7087
S364	307	C57BL.6	DEL	Male	96	500	CYP1A1	4294	12.0681
S364	275	C57BL.6	DEL	Male	96	1000	CYP1A1	5295	12.3704
S364	284	C57BL.6	DEL	Male	96	1000	CYP1A1	2481	11.2767
S364	292	C57BL.6	DEL	Male	96	1000	CYP1A1	4483	12.1302
S364	315	C57BL.6	DEL	Male	96	1000	CYP1A1	5481	12.4202
S364	372	C57BL.6	INS	Male	96	0	CYP1A1	311	8.28077
S364	385	C57BL.6	INS	Male	96	0	CYP1A1	215	7.74819
S364	410	C57BL.6	INS	Male	96	0	CYP1A1	175	7.45121
S364	417	C57BL.6	INS	Male	96	0	CYP1A1	480	8.90689
S364	447	C57BL.6	INS	Male	96	0	CYP1A1	179	7.48382
S364	380	C57BL.6	INS	Male	96	125	CYP1A1	3766	11.8788
S364	396	C57BL.6	INS	Male	96	125	CYP1A1	8062	12.9769
S364	414	C57BL.6	INS	Male	96	125	CYP1A1	6121	12.5796
S364	425	C57BL.6	INS	Male	96	125	CYP1A1	5519	12.4302
S364	389	C57BL.6	INS	Male	96	250	CYP1A1	6928	12.7582
S364	411	C57BL.6	INS	Male	96	250	CYP1A1	5463	12.4155
S364	415	C57BL.6	INS	Male	96	250	CYP1A1	8211	13.0033
S364	433	C57BL.6	INS	Male	96	250	CYP1A1	5650	12.464
S364	390	C57BL.6	INS	Male	96	500	CYP1A1	5978	12.5454
S364	408	C57BL.6	INS	Male	96	500	CYP1A1	4315	12.0751
S364	416	C57BL.6	INS	Male	96	500	CYP1A1	7446	12.8622
S364	419	C57BL.6	INS	Male	96	500	CYP1A1	6052	12.5632
S364	373	C57BL.6	INS	Male	96	1000	CYP1A1	5082	12.3112
S364	402	C57BL.6	INS	Male	96	1000	CYP1A1	7319	12.8374
S364	418	C57BL.6	INS	Male	96	1000	CYP1A1	7911	12.9496
S364	426	C57BL.6	INS	Male	96	1000	CYP1A1	6400	12.6439
S364	434	C57BL.6	INS	Male	96	1000	CYP1A1	4805	12.2303
S364	528	C57BL.6	rWT	Male	96	0	CYP1A1	209	7.70736
S364	595	C57BL.6	rWT	Male	96	0	CYP1A1	352	8.45943
S364	612	C57BL.6	rWT	Male	96	0	CYP1A1	232	7.85798
S364	636	C57BL.6	rWT	Male	96	0	CYP1A1	531	9.05257
S364	642	C57BL.6	rWT	Male	96	0	CYP1A1	441	8.78463
S364	543	C57BL.6	rWT	Male	96	125	CYP1A1	6101	12.5748
S364	564	C57BL.6	rWT	Male	96	125	CYP1A1	6809	12.7332
S364	599	C57BL.6	rWT	Male	96	125	CYP1A1	NA	NA
S364	635	C57BL.6	rWT	Male	96	125	CYP1A1	8283	13.0159
S364	551	C57BL.6	rWT	Male	96	250	CYP1A1	NA	NA
S364	562	C57BL.6	rWT	Male	96	250	CYP1A1	6804	12.7322
S364	600	C57BL.6	rWT	Male	96	250	CYP1A1	NA	NA
S364	627	C57BL.6	rWT	Male	96	250	CYP1A1	NA	NA
S364	552	C57BL.6	rWT	Male	96	500	CYP1A1	5830	12.5093
S364	563	C57BL.6	rWT	Male	96	500	CYP1A1	6082	12.5703
S364	596	C57BL.6	rWT	Male	96	500	CYP1A1	5863	12.5174
S364	625	C57BL.6	rWT	Male	96	500	CYP1A1	5895	12.5253
S364	553	C57BL.6	rWT	Male	96	1000	CYP1A1	5343	12.3834
S364	597	C57BL.6	rWT	Male	96	1000	CYP1A1	4069	11.9905
S364	602	C57BL.6	rWT	Male	96	1000	CYP1A1	6206	12.5994
S386	1	C57BL.6	WT	Female	96	0	CYP1A1	28	4.80735
S386	2	C57BL.6	WT	Female	96	0	CYP1A1	18	4.16993
S386	3	C57BL.6	WT	Female	96	0	CYP1A1	22	4.45943
S386	4	C57BL.6	WT	Female	96	0	CYP1A1	55	5.78136
S386	5	C57BL.6	WT	Female	96	0	CYP1A1	NA	NA
S386	6	C57BL.6	WT	Female	96	125	CYP1A1	5655	12.4653
S386	7	C57BL.6	WT	Female	96	125	CYP1A1	6022	12.556
S386	8	C57BL.6	WT	Female	96	125	CYP1A1	6524	12.6715
S386	9	C57BL.6	WT	Female	96	125	CYP1A1	6285	12.6177
S386	10	C57BL.6	WT	Female	96	125	CYP1A1	6138	12.5836
S386	11	C57BL.6	WT	Female	96	250	CYP1A1	6531	12.6731
S386	12	C57BL.6	WT	Female	96	250	CYP1A1	6595	12.6872
S386	13	C57BL.6	WT	Female	96	250	CYP1A1	6168	12.5906
S386	15	C57BL.6	WT	Female	96	250	CYP1A1	6492	12.6644
S386	16	C57BL.6	WT	Female	96	500	CYP1A1	5148	12.3298
S386	17	C57BL.6	WT	Female	96	500	CYP1A1	5886	12.5231
S386	18	C57BL.6	WT	Female	96	500	CYP1A1	7061	12.7857
S386	19	C57BL.6	WT	Female	96	500	CYP1A1	5973	12.5442
S386	20	C57BL.6	WT	Female	96	500	CYP1A1	NA	NA
S386	21	C57BL.6	WT	Female	96	1000	CYP1A1	4686	12.1941
S386	22	C57BL.6	WT	Female	96	1000	CYP1A1	5446	12.411
S386	23	C57BL.6	WT	Female	96	1000	CYP1A1	6496	12.6653
S386	24	C57BL.6	WT	Female	96	1000	CYP1A1	6951	12.763
S386	25	C57BL.6	WT	Female	96	1000	CYP1A1	6965	12.7659
S374	1	C57BL.6	WT	Male	96	0	CYP1A1	19	4.24793
S374	2	C57BL.6	WT	Male	96	0	CYP1A1	151	7.2384
S374	3	C57BL.6	WT	Male	96	0	CYP1A1	NA	NA
S374	4	C57BL.6	WT	Male	96	0	CYP1A1	168	7.39232
S374	5	C57BL.6	WT	Male	96	125	CYP1A1	10472	13.3542
S374	6	C57BL.6	WT	Male	96	125	CYP1A1	10513	13.3599
S374	7	C57BL.6	WT	Male	96	125	CYP1A1	10863	13.4071
S374	8	C57BL.6	WT	Male	96	125	CYP1A1	8046	12.9741
S374	9	C57BL.6	WT	Male	96	250	CYP1A1	10718	13.3877
S374	10	C57BL.6	WT	Male	96	250	CYP1A1	7066	12.7867
S374	11	C57BL.6	WT	Male	96	250	CYP1A1	9813	13.2605
S374	12	C57BL.6	WT	Male	96	250	CYP1A1	9820	13.2615
S374	13	C57BL.6	WT	Male	96	500	CYP1A1	8986	13.1335
S374	14	C57BL.6	WT	Male	96	500	CYP1A1	9311	13.1847
S374	15	C57BL.6	WT	Male	96	500	CYP1A1	7444	12.8619
S374	16	C57BL.6	WT	Male	96	500	CYP1A1	9013	13.1378
S374	17	C57BL.6	WT	Male	96	1000	CYP1A1	10013	13.2896
S374	18	C57BL.6	WT	Male	96	1000	CYP1A1	9123	13.1553
S374	19	C57BL.6	WT	Male	96	1000	CYP1A1	10564	13.3669
S374	20	C57BL.6	WT	Male	96	1000	CYP1A1	7468	12.8665
S380	8	C57BL.6	WT	Female	144	0	CYP1A1	273	8.09276
S380	9	C57BL.6	WT	Female	144	0	CYP1A1	161	7.33092
S380	10	C57BL.6	WT	Female	144	0	CYP1A1	199	7.63662
S380	21	C57BL.6	WT	Female	144	500	CYP1A1	7684	12.9076
S380	22	C57BL.6	WT	Female	144	500	CYP1A1	7050	12.7834
S380	23	C57BL.6	WT	Female	144	500	CYP1A1	7165	12.8068
S380	24	C57BL.6	WT	Female	144	500	CYP1A1	6248	12.6092
S380	25	C57BL.6	WT	Female	144	500	CYP1A1	6943	12.7613
S382	9	C57BL.6	WT	Male	144	0	CYP1A1	140	7.12928
S382	10	C57BL.6	WT	Male	144	0	CYP1A1	NA	NA
S382	11	C57BL.6	WT	Male	144	0	CYP1A1	91	6.50779
S382	12	C57BL.6	WT	Male	144	0	CYP1A1	24	4.58496
S382	23	C57BL.6	WT	Male	144	500	CYP1A1	7079	12.7893
S382	24	C57BL.6	WT	Male	144	500	CYP1A1	NA	NA
S382	25	C57BL.6	WT	Male	144	500	CYP1A1	7432	12.8595
S382	26	C57BL.6	WT	Male	144	500	CYP1A1	7923	12.9518
S382	27	C57BL.6	WT	Male	144	500	CYP1A1	7644	12.9001
S383	5	C57BL.6	WT	Female	6	0	HPRT	438	8.77479
S383	6	C57BL.6	WT	Female	6	0	HPRT	394	8.62205
S383	7	C57BL.6	WT	Female	6	0	HPRT	428	8.74147
S383	8	C57BL.6	WT	Female	6	0	HPRT	331	8.37069
S383	14	C57BL.6	WT	Female	6	500	HPRT	275	8.10329
S383	15	C57BL.6	WT	Female	6	500	HPRT	328	8.35755
S383	16	C57BL.6	WT	Female	6	500	HPRT	393	8.61839
S383	17	C57BL.6	WT	Female	6	500	HPRT	373	8.54303
S383	18	C57BL.6	WT	Female	6	500	HPRT	360	8.49185
S383	1	C57BL.6	WT	Male	6	0	HPRT	568	9.14975
S383	2	C57BL.6	WT	Male	6	0	HPRT	527	9.04166
S383	3	C57BL.6	WT	Male	6	0	HPRT	527	9.04166
S383	4	C57BL.6	WT	Male	6	0	HPRT	601	9.23122
S383	9	C57BL.6	WT	Male	6	500	HPRT	545	9.09011
S383	10	C57BL.6	WT	Male	6	500	HPRT	648	9.33985
S383	11	C57BL.6	WT	Male	6	500	HPRT	507	8.98584
S383	12	C57BL.6	WT	Male	6	500	HPRT	589	9.20212
S383	13	C57BL.6	WT	Male	6	500	HPRT	541	9.07948
S381	13	DBA.2J	Ala375Val	Male	19	0	HPRT	499	8.9629
S381	14	DBA.2J	Ala375Val	Male	19	0	HPRT	416	8.70044
S381	15	DBA.2J	Ala375Val	Male	19	0	HPRT	488	8.93074
S381	16	DBA.2J	Ala375Val	Male	19	0	HPRT	391	8.61102
S381	17	DBA.2J	Ala375Val	Male	19	5	HPRT	642	9.32643
S381	18	DBA.2J	Ala375Val	Male	19	5	HPRT	353	8.46352
S381	19	DBA.2J	Ala375Val	Male	19	5	HPRT	616	9.26679
S381	20	DBA.2J	Ala375Val	Male	19	5	HPRT	560	9.12928
S381	21	DBA.2J	Ala375Val	Male	19	500	HPRT	438	8.77479
S381	22	DBA.2J	Ala375Val	Male	19	500	HPRT	539	9.07414
S381	23	DBA.2J	Ala375Val	Male	19	500	HPRT	362	8.49985
S381	24	DBA.2J	Ala375Val	Male	19	500	HPRT	398	8.63662
S381	757	C57BL.6	rWT	Male	19	0	HPRT	460	8.84549
S381	763	C57BL.6	rWT	Male	19	0	HPRT	508	8.98868
S381	768	C57BL.6	rWT	Male	19	0	HPRT	586	9.19476
S381	775	C57BL.6	rWT	Male	19	0	HPRT	427	8.73809
S381	758	C57BL.6	rWT	Male	19	5	HPRT	433	8.75822
S381	762	C57BL.6	rWT	Male	19	5	HPRT	574	9.16491
S381	766	C57BL.6	rWT	Male	19	5	HPRT	510	8.99435
S381	773	C57BL.6	rWT	Male	19	5	HPRT	460	8.84549
S381	761	C57BL.6	rWT	Male	19	500	HPRT	615	9.26444
S381	765	C57BL.6	rWT	Male	19	500	HPRT	585	9.19229
S381	772	C57BL.6	rWT	Male	19	500	HPRT	572	9.15987
S381	776	C57BL.6	rWT	Male	19	500	HPRT	385	8.58871
S380	1	C57BL.6	WT	Female	24	0	HPRT	418	8.70736
S380	2	C57BL.6	WT	Female	24	0	HPRT	250	7.96578
S380	3	C57BL.6	WT	Female	24	0	HPRT	317	8.30834
S380	11	C57BL.6	WT	Female	24	500	HPRT	220	7.78136
S380	12	C57BL.6	WT	Female	24	500	HPRT	239	7.90087
S380	13	C57BL.6	WT	Female	24	500	HPRT	236	7.88264
S380	14	C57BL.6	WT	Female	24	500	HPRT	287	8.16491
S380	15	C57BL.6	WT	Female	24	500	HPRT	341	8.41363
S382	1	C57BL.6	WT	Male	24	0	HPRT	422	8.7211
S382	2	C57BL.6	WT	Male	24	0	HPRT	434	8.76155
S382	3	C57BL.6	WT	Male	24	0	HPRT	463	8.85487
S382	4	C57BL.6	WT	Male	24	0	HPRT	402	8.65105
S382	13	C57BL.6	WT	Male	24	500	HPRT	341	8.41363
S382	14	C57BL.6	WT	Male	24	500	HPRT	415	8.69697
S382	15	C57BL.6	WT	Male	24	500	HPRT	525	9.03617
S382	16	C57BL.6	WT	Male	24	500	HPRT	469	8.87344
S382	17	C57BL.6	WT	Male	24	500	HPRT	396	8.62936
S380	5	C57BL.6	WT	Female	72	0	HPRT	478	8.90087
S380	6	C57BL.6	WT	Female	72	0	HPRT	479	8.90388
S380	7	C57BL.6	WT	Female	72	0	HPRT	531	9.05257
S380	16	C57BL.6	WT	Female	72	0	HPRT	605	9.24079
S380	4	C57BL.6	WT	Female	72	500	HPRT	531	9.05257
S380	17	C57BL.6	WT	Female	72	500	HPRT	482	8.91289
S380	18	C57BL.6	WT	Female	72	500	HPRT	569	9.15228
S380	19	C57BL.6	WT	Female	72	500	HPRT	448	8.80735
S380	20	C57BL.6	WT	Female	72	500	HPRT	500	8.96578
S382	5	C57BL.6	WT	Male	72	0	HPRT	762	9.57365
S382	6	C57BL.6	WT	Male	72	0	HPRT	936	9.87036
S382	7	C57BL.6	WT	Male	72	0	HPRT	480	8.90689
S382	8	C57BL.6	WT	Male	72	0	HPRT	385	8.58871
S382	18	C57BL.6	WT	Male	72	500	HPRT	718	9.48784
S382	19	C57BL.6	WT	Male	72	500	HPRT	855	9.73978
S382	20	C57BL.6	WT	Male	72	500	HPRT	516	9.01123
S382	21	C57BL.6	WT	Male	72	500	HPRT	442	8.7879
S382	22	C57BL.6	WT	Male	72	500	HPRT	603	9.23601
S364	270	C57BL.6	DEL	Male	96	0	HPRT	225	7.81378
S364	280	C57BL.6	DEL	Male	96	0	HPRT	NA	NA
S364	302	C57BL.6	DEL	Male	96	0	HPRT	214	7.74147
S364	304	C57BL.6	DEL	Male	96	0	HPRT	270	8.07682
S364	317	C57BL.6	DEL	Male	96	0	HPRT	221	7.7879
S364	271	C57BL.6	DEL	Male	96	125	HPRT	241	7.91289
S364	283	C57BL.6	DEL	Male	96	125	HPRT	231	7.85175
S364	293	C57BL.6	DEL	Male	96	125	HPRT	274	8.09803
S364	316	C57BL.6	DEL	Male	96	125	HPRT	217	7.76155
S364	276	C57BL.6	DEL	Male	96	250	HPRT	232	7.85798
S364	295	C57BL.6	DEL	Male	96	250	HPRT	289	8.17493
S364	301	C57BL.6	DEL	Male	96	250	HPRT	NA	NA
S364	305	C57BL.6	DEL	Male	96	250	HPRT	232	7.85798
S364	274	C57BL.6	DEL	Male	96	500	HPRT	346	8.43463
S364	285	C57BL.6	DEL	Male	96	500	HPRT	NA	NA
S364	300	C57BL.6	DEL	Male	96	500	HPRT	235	7.87652
S364	307	C57BL.6	DEL	Male	96	500	HPRT	317	8.30834
S364	275	C57BL.6	DEL	Male	96	1000	HPRT	248	7.9542
S364	284	C57BL.6	DEL	Male	96	1000	HPRT	279	8.12412
S364	292	C57BL.6	DEL	Male	96	1000	HPRT	360	8.49185
S364	315	C57BL.6	DEL	Male	96	1000	HPRT	308	8.26679
S364	372	C57BL.6	INS	Male	96	0	HPRT	451	8.81698
S364	385	C57BL.6	INS	Male	96	0	HPRT	372	8.53916
S364	410	C57BL.6	INS	Male	96	0	HPRT	365	8.51175
S364	417	C57BL.6	INS	Male	96	0	HPRT	416	8.70044
S364	447	C57BL.6	INS	Male	96	0	HPRT	386	8.59246
S364	380	C57BL.6	INS	Male	96	125	HPRT	369	8.52748
S364	396	C57BL.6	INS	Male	96	125	HPRT	372	8.53916
S364	414	C57BL.6	INS	Male	96	125	HPRT	463	8.85487
S364	425	C57BL.6	INS	Male	96	125	HPRT	396	8.62936
S364	389	C57BL.6	INS	Male	96	250	HPRT	391	8.61102
S364	411	C57BL.6	INS	Male	96	250	HPRT	389	8.60363
S364	415	C57BL.6	INS	Male	96	250	HPRT	317	8.30834
S364	433	C57BL.6	INS	Male	96	250	HPRT	419	8.71081
S364	390	C57BL.6	INS	Male	96	500	HPRT	284	8.14975
S364	408	C57BL.6	INS	Male	96	500	HPRT	306	8.25739
S364	416	C57BL.6	INS	Male	96	500	HPRT	392	8.61471
S364	419	C57BL.6	INS	Male	96	500	HPRT	473	8.8857
S364	373	C57BL.6	INS	Male	96	1000	HPRT	424	8.72792
S364	402	C57BL.6	INS	Male	96	1000	HPRT	353	8.46352
S364	418	C57BL.6	INS	Male	96	1000	HPRT	351	8.45533
S364	426	C57BL.6	INS	Male	96	1000	HPRT	386	8.59246
S364	434	C57BL.6	INS	Male	96	1000	HPRT	260	8.02237
S364	528	C57BL.6	rWT	Male	96	0	HPRT	385	8.58871
S364	595	C57BL.6	rWT	Male	96	0	HPRT	347	8.43879
S364	612	C57BL.6	rWT	Male	96	0	HPRT	262	8.03342
S364	636	C57BL.6	rWT	Male	96	0	HPRT	276	8.10852
S364	642	C57BL.6	rWT	Male	96	0	HPRT	310	8.27612
S364	543	C57BL.6	rWT	Male	96	125	HPRT	411	8.68299
S364	564	C57BL.6	rWT	Male	96	125	HPRT	364	8.50779
S364	599	C57BL.6	rWT	Male	96	125	HPRT	NA	NA
S364	635	C57BL.6	rWT	Male	96	125	HPRT	329	8.36194
S364	551	C57BL.6	rWT	Male	96	250	HPRT	NA	NA
S364	562	C57BL.6	rWT	Male	96	250	HPRT	475	8.89178
S364	600	C57BL.6	rWT	Male	96	250	HPRT	NA	NA
S364	627	C57BL.6	rWT	Male	96	250	HPRT	NA	NA
S364	552	C57BL.6	rWT	Male	96	500	HPRT	358	8.48382
S364	563	C57BL.6	rWT	Male	96	500	HPRT	418	8.70736
S364	596	C57BL.6	rWT	Male	96	500	HPRT	276	8.10852
S364	625	C57BL.6	rWT	Male	96	500	HPRT	320	8.32193
S364	553	C57BL.6	rWT	Male	96	1000	HPRT	336	8.39232
S364	597	C57BL.6	rWT	Male	96	1000	HPRT	199	7.63662
S364	602	C57BL.6	rWT	Male	96	1000	HPRT	314	8.29462
S386	1	C57BL.6	WT	Female	96	0	HPRT	257	8.00562
S386	2	C57BL.6	WT	Female	96	0	HPRT	211	7.7211
S386	3	C57BL.6	WT	Female	96	0	HPRT	259	8.01681
S386	4	C57BL.6	WT	Female	96	0	HPRT	277	8.11374
S386	5	C57BL.6	WT	Female	96	0	HPRT	329	8.36194
S386	6	C57BL.6	WT	Female	96	125	HPRT	241	7.91289
S386	7	C57BL.6	WT	Female	96	125	HPRT	220	7.78136
S386	8	C57BL.6	WT	Female	96	125	HPRT	338	8.40088
S386	9	C57BL.6	WT	Female	96	125	HPRT	281	8.13443
S386	10	C57BL.6	WT	Female	96	125	HPRT	192	7.58496
S386	11	C57BL.6	WT	Female	96	250	HPRT	298	8.21917
S386	12	C57BL.6	WT	Female	96	250	HPRT	363	8.50383
S386	13	C57BL.6	WT	Female	96	250	HPRT	299	8.224
S386	15	C57BL.6	WT	Female	96	250	HPRT	316	8.30378
S386	16	C57BL.6	WT	Female	96	500	HPRT	262	8.03342
S386	17	C57BL.6	WT	Female	96	500	HPRT	245	7.93664
S386	18	C57BL.6	WT	Female	96	500	HPRT	279	8.12412
S386	19	C57BL.6	WT	Female	96	500	HPRT	318	8.31288
S386	20	C57BL.6	WT	Female	96	500	HPRT	NA	NA
S386	21	C57BL.6	WT	Female	96	1000	HPRT	235	7.87652
S386	22	C57BL.6	WT	Female	96	1000	HPRT	266	8.05528
S386	23	C57BL.6	WT	Female	96	1000	HPRT	304	8.24793
S386	24	C57BL.6	WT	Female	96	1000	HPRT	285	8.15482
S386	25	C57BL.6	WT	Female	96	1000	HPRT	368	8.52356
S374	1	C57BL.6	WT	Male	96	0	HPRT	503	8.97441
S374	2	C57BL.6	WT	Male	96	0	HPRT	524	9.03342
S374	3	C57BL.6	WT	Male	96	0	HPRT	378	8.56224
S374	4	C57BL.6	WT	Male	96	0	HPRT	495	8.95128
S374	5	C57BL.6	WT	Male	96	125	HPRT	514	9.00562
S374	6	C57BL.6	WT	Male	96	125	HPRT	566	9.14466
S374	7	C57BL.6	WT	Male	96	125	HPRT	495	8.95128
S374	8	C57BL.6	WT	Male	96	125	HPRT	323	8.33539
S374	9	C57BL.6	WT	Male	96	250	HPRT	392	8.61471
S374	10	C57BL.6	WT	Male	96	250	HPRT	446	8.8009
S374	11	C57BL.6	WT	Male	96	250	HPRT	515	9.00843
S374	12	C57BL.6	WT	Male	96	250	HPRT	454	8.82655
S374	13	C57BL.6	WT	Male	96	500	HPRT	412	8.6865
S374	14	C57BL.6	WT	Male	96	500	HPRT	465	8.86109
S374	15	C57BL.6	WT	Male	96	500	HPRT	476	8.89482
S374	16	C57BL.6	WT	Male	96	500	HPRT	542	9.08215
S374	17	C57BL.6	WT	Male	96	1000	HPRT	479	8.90388
S374	18	C57BL.6	WT	Male	96	1000	HPRT	521	9.02514
S374	19	C57BL.6	WT	Male	96	1000	HPRT	442	8.7879
S374	20	C57BL.6	WT	Male	96	1000	HPRT	288	8.16993
S380	8	C57BL.6	WT	Female	144	0	HPRT	270	8.07682
S380	9	C57BL.6	WT	Female	144	0	HPRT	165	7.36632
S380	10	C57BL.6	WT	Female	144	0	HPRT	171	7.41785
S380	21	C57BL.6	WT	Female	144	500	HPRT	365	8.51175
S380	22	C57BL.6	WT	Female	144	500	HPRT	325	8.3443
S380	23	C57BL.6	WT	Female	144	500	HPRT	232	7.85798
S380	24	C57BL.6	WT	Female	144	500	HPRT	214	7.74147
S380	25	C57BL.6	WT	Female	144	500	HPRT	226	7.82018
S382	9	C57BL.6	WT	Male	144	0	HPRT	479	8.90388
S382	10	C57BL.6	WT	Male	144	0	HPRT	NA	NA
S382	11	C57BL.6	WT	Male	144	0	HPRT	382	8.57743
S382	12	C57BL.6	WT	Male	144	0	HPRT	224	7.80735
S382	23	C57BL.6	WT	Male	144	500	HPRT	263	8.03892
S382	24	C57BL.6	WT	Male	144	500	HPRT	NA	NA
S382	25	C57BL.6	WT	Male	144	500	HPRT	285	8.15482
S382	26	C57BL.6	WT	Male	144	500	HPRT	349	8.44708
S382	27	C57BL.6	WT	Male	144	500	HPRT	295	8.20457
S383	5	C57BL.6	WT	Female	6	0	PGK1	63	5.97728
S383	6	C57BL.6	WT	Female	6	0	PGK1	63	5.97728
S383	7	C57BL.6	WT	Female	6	0	PGK1	62	5.9542
S383	8	C57BL.6	WT	Female	6	0	PGK1	56	5.80735
S383	14	C57BL.6	WT	Female	6	500	PGK1	41	5.35755
S383	15	C57BL.6	WT	Female	6	500	PGK1	57	5.83289
S383	16	C57BL.6	WT	Female	6	500	PGK1	62	5.9542
S383	17	C57BL.6	WT	Female	6	500	PGK1	60	5.90689
S383	18	C57BL.6	WT	Female	6	500	PGK1	59	5.88264
S383	1	C57BL.6	WT	Male	6	0	PGK1	76	6.24793
S383	2	C57BL.6	WT	Male	6	0	PGK1	76	6.24793
S383	3	C57BL.6	WT	Male	6	0	PGK1	79	6.30378
S383	4	C57BL.6	WT	Male	6	0	PGK1	71	6.14975
S383	9	C57BL.6	WT	Male	6	500	PGK1	71	6.14975
S383	10	C57BL.6	WT	Male	6	500	PGK1	84	6.39232
S383	11	C57BL.6	WT	Male	6	500	PGK1	75	6.22882
S383	12	C57BL.6	WT	Male	6	500	PGK1	71	6.14975
S383	13	C57BL.6	WT	Male	6	500	PGK1	89	6.47573
S381	13	DBA.2J	Ala375Val	Male	19	0	PGK1	43	5.42626
S381	14	DBA.2J	Ala375Val	Male	19	0	PGK1	23	4.52356
S381	15	DBA.2J	Ala375Val	Male	19	0	PGK1	39	5.2854
S381	16	DBA.2J	Ala375Val	Male	19	0	PGK1	29	4.85798
S381	17	DBA.2J	Ala375Val	Male	19	5	PGK1	45	5.49185
S381	18	DBA.2J	Ala375Val	Male	19	5	PGK1	26	4.70044
S381	19	DBA.2J	Ala375Val	Male	19	5	PGK1	61	5.93074
S381	20	DBA.2J	Ala375Val	Male	19	5	PGK1	47	5.55459
S381	21	DBA.2J	Ala375Val	Male	19	500	PGK1	31	4.9542
S381	22	DBA.2J	Ala375Val	Male	19	500	PGK1	47	5.55459
S381	23	DBA.2J	Ala375Val	Male	19	500	PGK1	28	4.80735
S381	24	DBA.2J	Ala375Val	Male	19	500	PGK1	34	5.08746
S381	757	C57BL.6	rWT	Male	19	0	PGK1	39	5.2854
S381	763	C57BL.6	rWT	Male	19	0	PGK1	35	5.12928
S381	768	C57BL.6	rWT	Male	19	0	PGK1	44	5.45943
S381	775	C57BL.6	rWT	Male	19	0	PGK1	36	5.16993
S381	758	C57BL.6	rWT	Male	19	5	PGK1	31	4.9542
S381	762	C57BL.6	rWT	Male	19	5	PGK1	46	5.52356
S381	766	C57BL.6	rWT	Male	19	5	PGK1	51	5.67243
S381	773	C57BL.6	rWT	Male	19	5	PGK1	35	5.12928
S381	761	C57BL.6	rWT	Male	19	500	PGK1	43	5.42626
S381	765	C57BL.6	rWT	Male	19	500	PGK1	36	5.16993
S381	772	C57BL.6	rWT	Male	19	500	PGK1	38	5.24793
S381	776	C57BL.6	rWT	Male	19	500	PGK1	23	4.52356
S380	1	C57BL.6	WT	Female	24	0	PGK1	60	5.90689
S380	2	C57BL.6	WT	Female	24	0	PGK1	39	5.2854
S380	3	C57BL.6	WT	Female	24	0	PGK1	42	5.39232
S380	11	C57BL.6	WT	Female	24	500	PGK1	45	5.49185
S380	12	C57BL.6	WT	Female	24	500	PGK1	50	5.64386
S380	13	C57BL.6	WT	Female	24	500	PGK1	50	5.64386
S380	14	C57BL.6	WT	Female	24	500	PGK1	55	5.78136
S380	15	C57BL.6	WT	Female	24	500	PGK1	62	5.9542
S382	1	C57BL.6	WT	Male	24	0	PGK1	56	5.80735
S382	2	C57BL.6	WT	Male	24	0	PGK1	54	5.75489
S382	3	C57BL.6	WT	Male	24	0	PGK1	50	5.64386
S382	4	C57BL.6	WT	Male	24	0	PGK1	55	5.78136
S382	13	C57BL.6	WT	Male	24	500	PGK1	49	5.61471
S382	14	C57BL.6	WT	Male	24	500	PGK1	47	5.55459
S382	15	C57BL.6	WT	Male	24	500	PGK1	49	5.61471
S382	16	C57BL.6	WT	Male	24	500	PGK1	46	5.52356
S382	17	C57BL.6	WT	Male	24	500	PGK1	50	5.64386
S380	5	C57BL.6	WT	Female	72	0	PGK1	NA	NA
S380	6	C57BL.6	WT	Female	72	0	PGK1	NA	NA
S380	7	C57BL.6	WT	Female	72	0	PGK1	NA	NA
S380	16	C57BL.6	WT	Female	72	0	PGK1	NA	NA
S380	4	C57BL.6	WT	Female	72	500	PGK1	NA	NA
S380	17	C57BL.6	WT	Female	72	500	PGK1	NA	NA
S380	18	C57BL.6	WT	Female	72	500	PGK1	NA	NA
S380	19	C57BL.6	WT	Female	72	500	PGK1	NA	NA
S380	20	C57BL.6	WT	Female	72	500	PGK1	NA	NA
S382	5	C57BL.6	WT	Male	72	0	PGK1	NA	NA
S382	6	C57BL.6	WT	Male	72	0	PGK1	NA	NA
S382	7	C57BL.6	WT	Male	72	0	PGK1	NA	NA
S382	8	C57BL.6	WT	Male	72	0	PGK1	NA	NA
S382	18	C57BL.6	WT	Male	72	500	PGK1	NA	NA
S382	19	C57BL.6	WT	Male	72	500	PGK1	NA	NA
S382	20	C57BL.6	WT	Male	72	500	PGK1	NA	NA
S382	21	C57BL.6	WT	Male	72	500	PGK1	NA	NA
S382	22	C57BL.6	WT	Male	72	500	PGK1	NA	NA
S364	270	C57BL.6	DEL	Male	96	0	PGK1	24	4.58496
S364	280	C57BL.6	DEL	Male	96	0	PGK1	NA	NA
S364	302	C57BL.6	DEL	Male	96	0	PGK1	25	4.64386
S364	304	C57BL.6	DEL	Male	96	0	PGK1	30	4.90689
S364	317	C57BL.6	DEL	Male	96	0	PGK1	26	4.70044
S364	271	C57BL.6	DEL	Male	96	125	PGK1	37	5.20945
S364	283	C57BL.6	DEL	Male	96	125	PGK1	31	4.9542
S364	293	C57BL.6	DEL	Male	96	125	PGK1	32	5
S364	316	C57BL.6	DEL	Male	96	125	PGK1	30	4.90689
S364	276	C57BL.6	DEL	Male	96	250	PGK1	31	4.9542
S364	295	C57BL.6	DEL	Male	96	250	PGK1	38	5.24793
S364	301	C57BL.6	DEL	Male	96	250	PGK1	NA	NA
S364	305	C57BL.6	DEL	Male	96	250	PGK1	28	4.80735
S364	274	C57BL.6	DEL	Male	96	500	PGK1	45	5.49185
S364	285	C57BL.6	DEL	Male	96	500	PGK1	NA	NA
S364	300	C57BL.6	DEL	Male	96	500	PGK1	30	4.90689
S364	307	C57BL.6	DEL	Male	96	500	PGK1	30	4.90689
S364	275	C57BL.6	DEL	Male	96	1000	PGK1	28	4.80735
S364	284	C57BL.6	DEL	Male	96	1000	PGK1	32	5
S364	292	C57BL.6	DEL	Male	96	1000	PGK1	40	5.32193
S364	315	C57BL.6	DEL	Male	96	1000	PGK1	37	5.20945
S364	372	C57BL.6	INS	Male	96	0	PGK1	31	4.9542
S364	385	C57BL.6	INS	Male	96	0	PGK1	25	4.64386
S364	410	C57BL.6	INS	Male	96	0	PGK1	28	4.80735
S364	417	C57BL.6	INS	Male	96	0	PGK1	30	4.90689
S364	447	C57BL.6	INS	Male	96	0	PGK1	30	4.90689
S364	380	C57BL.6	INS	Male	96	125	PGK1	26	4.70044
S364	396	C57BL.6	INS	Male	96	125	PGK1	31	4.9542
S364	414	C57BL.6	INS	Male	96	125	PGK1	50	5.64386
S364	425	C57BL.6	INS	Male	96	125	PGK1	32	5
S364	389	C57BL.6	INS	Male	96	250	PGK1	40	5.32193
S364	411	C57BL.6	INS	Male	96	250	PGK1	23	4.52356
S364	415	C57BL.6	INS	Male	96	250	PGK1	26	4.70044
S364	433	C57BL.6	INS	Male	96	250	PGK1	36	5.16993
S364	390	C57BL.6	INS	Male	96	500	PGK1	18	4.16993
S364	408	C57BL.6	INS	Male	96	500	PGK1	25	4.64386
S364	416	C57BL.6	INS	Male	96	500	PGK1	53	5.72792
S364	419	C57BL.6	INS	Male	96	500	PGK1	42	5.39232
S364	373	C57BL.6	INS	Male	96	1000	PGK1	31	4.9542
S364	402	C57BL.6	INS	Male	96	1000	PGK1	24	4.58496
S364	418	C57BL.6	INS	Male	96	1000	PGK1	27	4.75489
S364	426	C57BL.6	INS	Male	96	1000	PGK1	22	4.45943
S364	434	C57BL.6	INS	Male	96	1000	PGK1	10	3.32193
S364	528	C57BL.6	rWT	Male	96	0	PGK1	15	3.90689
S364	595	C57BL.6	rWT	Male	96	0	PGK1	16	4
S364	612	C57BL.6	rWT	Male	96	0	PGK1	15	3.90689
S364	636	C57BL.6	rWT	Male	96	0	PGK1	15	3.90689
S364	642	C57BL.6	rWT	Male	96	0	PGK1	19	4.24793
S364	543	C57BL.6	rWT	Male	96	125	PGK1	26	4.70044
S364	564	C57BL.6	rWT	Male	96	125	PGK1	23	4.52356
S364	599	C57BL.6	rWT	Male	96	125	PGK1	NA	NA
S364	635	C57BL.6	rWT	Male	96	125	PGK1	28	4.80735
S364	551	C57BL.6	rWT	Male	96	250	PGK1	NA	NA
S364	562	C57BL.6	rWT	Male	96	250	PGK1	26	4.70044
S364	600	C57BL.6	rWT	Male	96	250	PGK1	NA	NA
S364	627	C57BL.6	rWT	Male	96	250	PGK1	NA	NA
S364	552	C57BL.6	rWT	Male	96	500	PGK1	17	4.08746
S364	563	C57BL.6	rWT	Male	96	500	PGK1	20	4.32193
S364	596	C57BL.6	rWT	Male	96	500	PGK1	12	3.58496
S364	625	C57BL.6	rWT	Male	96	500	PGK1	18	4.16993
S364	553	C57BL.6	rWT	Male	96	1000	PGK1	18	4.16993
S364	597	C57BL.6	rWT	Male	96	1000	PGK1	8	3
S364	602	C57BL.6	rWT	Male	96	1000	PGK1	17	4.08746
S386	1	C57BL.6	WT	Female	96	0	PGK1	10	3.32193
S386	2	C57BL.6	WT	Female	96	0	PGK1	6	2.58496
S386	3	C57BL.6	WT	Female	96	0	PGK1	11	3.45943
S386	4	C57BL.6	WT	Female	96	0	PGK1	14	3.80735
S386	5	C57BL.6	WT	Female	96	0	PGK1	15	3.90689
S386	6	C57BL.6	WT	Female	96	125	PGK1	16	4
S386	7	C57BL.6	WT	Female	96	125	PGK1	12	3.58496
S386	8	C57BL.6	WT	Female	96	125	PGK1	22	4.45943
S386	9	C57BL.6	WT	Female	96	125	PGK1	20	4.32193
S386	10	C57BL.6	WT	Female	96	125	PGK1	16	4
S386	11	C57BL.6	WT	Female	96	250	PGK1	28	4.80735
S386	12	C57BL.6	WT	Female	96	250	PGK1	27	4.75489
S386	13	C57BL.6	WT	Female	96	250	PGK1	24	4.58496
S386	15	C57BL.6	WT	Female	96	250	PGK1	25	4.64386
S386	16	C57BL.6	WT	Female	96	500	PGK1	16	4
S386	17	C57BL.6	WT	Female	96	500	PGK1	16	4
S386	18	C57BL.6	WT	Female	96	500	PGK1	18	4.16993
S386	19	C57BL.6	WT	Female	96	500	PGK1	10	3.32193
S386	20	C57BL.6	WT	Female	96	500	PGK1	NA	NA
S386	21	C57BL.6	WT	Female	96	1000	PGK1	12	3.58496
S386	22	C57BL.6	WT	Female	96	1000	PGK1	14	3.80735
S386	23	C57BL.6	WT	Female	96	1000	PGK1	17	4.08746
S386	24	C57BL.6	WT	Female	96	1000	PGK1	27	4.75489
S386	25	C57BL.6	WT	Female	96	1000	PGK1	20	4.32193
S374	1	C57BL.6	WT	Male	96	0	PGK1	11	3.45943
S374	2	C57BL.6	WT	Male	96	0	PGK1	7	2.80735
S374	3	C57BL.6	WT	Male	96	0	PGK1	8	3
S374	4	C57BL.6	WT	Male	96	0	PGK1	13	3.70044
S374	5	C57BL.6	WT	Male	96	125	PGK1	12	3.58496
S374	6	C57BL.6	WT	Male	96	125	PGK1	12	3.58496
S374	7	C57BL.6	WT	Male	96	125	PGK1	15	3.90689
S374	8	C57BL.6	WT	Male	96	125	PGK1	10	3.32193
S374	9	C57BL.6	WT	Male	96	250	PGK1	9	3.16993
S374	10	C57BL.6	WT	Male	96	250	PGK1	10	3.32193
S374	11	C57BL.6	WT	Male	96	250	PGK1	15	3.90689
S374	12	C57BL.6	WT	Male	96	250	PGK1	11	3.45943
S374	13	C57BL.6	WT	Male	96	500	PGK1	11	3.45943
S374	14	C57BL.6	WT	Male	96	500	PGK1	14	3.80735
S374	15	C57BL.6	WT	Male	96	500	PGK1	11	3.45943
S374	16	C57BL.6	WT	Male	96	500	PGK1	10	3.32193
S374	17	C57BL.6	WT	Male	96	1000	PGK1	9	3.16993
S374	18	C57BL.6	WT	Male	96	1000	PGK1	11	3.45943
S374	19	C57BL.6	WT	Male	96	1000	PGK1	12	3.58496
S374	20	C57BL.6	WT	Male	96	1000	PGK1	18	4.16993
S380	8	C57BL.6	WT	Female	144	0	PGK1	13	3.70044
S380	9	C57BL.6	WT	Female	144	0	PGK1	11	3.45943
S380	10	C57BL.6	WT	Female	144	0	PGK1	12	3.58496
S380	21	C57BL.6	WT	Female	144	500	PGK1	18	4.16993
S380	22	C57BL.6	WT	Female	144	500	PGK1	18	4.16993
S380	23	C57BL.6	WT	Female	144	500	PGK1	15	3.90689
S380	24	C57BL.6	WT	Female	144	500	PGK1	15	3.90689
S380	25	C57BL.6	WT	Female	144	500	PGK1	15	3.90689
S382	9	C57BL.6	WT	Male	144	0	PGK1	13	3.70044
S382	10	C57BL.6	WT	Male	144	0	PGK1	NA	NA
S382	11	C57BL.6	WT	Male	144	0	PGK1	12	3.58496
S382	12	C57BL.6	WT	Male	144	0	PGK1	8	3
S382	23	C57BL.6	WT	Male	144	500	PGK1	10	3.32193
S382	24	C57BL.6	WT	Male	144	500	PGK1	NA	NA
S382	25	C57BL.6	WT	Male	144	500	PGK1	8	3
S382	26	C57BL.6	WT	Male	144	500	PGK1	9	3.16993
S382	27	C57BL.6	WT	Male	144	500	PGK1	7	2.80735
S383	5	C57BL.6	WT	Female	6	0	SDHA.2	130.92	7.03254
S383	6	C57BL.6	WT	Female	6	0	SDHA.2	132.02	7.04461
S383	7	C57BL.6	WT	Female	6	0	SDHA.2	128.07	7.00079
S383	8	C57BL.6	WT	Female	6	0	SDHA.2	130.16	7.02414
S383	14	C57BL.6	WT	Female	6	500	SDHA.2	110.79	6.79168
S383	15	C57BL.6	WT	Female	6	500	SDHA.2	112.78	6.81737
S383	16	C57BL.6	WT	Female	6	500	SDHA.2	132.3	7.04767
S383	17	C57BL.6	WT	Female	6	500	SDHA.2	114.63	6.84084
S383	18	C57BL.6	WT	Female	6	500	SDHA.2	91.76	6.51979
S383	1	C57BL.6	WT	Male	6	0	SDHA.2	103.89	6.69891
S383	2	C57BL.6	WT	Male	6	0	SDHA.2	110.45	6.78725
S383	3	C57BL.6	WT	Male	6	0	SDHA.2	123.11	6.9438
S383	4	C57BL.6	WT	Male	6	0	SDHA.2	144.71	7.17702
S383	9	C57BL.6	WT	Male	6	500	SDHA.2	145.11	7.181
S383	10	C57BL.6	WT	Male	6	500	SDHA.2	134.33	7.06964
S383	11	C57BL.6	WT	Male	6	500	SDHA.2	128.04	7.00045
S383	12	C57BL.6	WT	Male	6	500	SDHA.2	127.54	6.99481
S383	13	C57BL.6	WT	Male	6	500	SDHA.2	135.24	7.07938
S381	13	DBA.2J	Ala375Val	Male	19	0	SDHA.2	NA	NA
S381	14	DBA.2J	Ala375Val	Male	19	0	SDHA.2	NA	NA
S381	15	DBA.2J	Ala375Val	Male	19	0	SDHA.2	NA	NA
S381	16	DBA.2J	Ala375Val	Male	19	0	SDHA.2	NA	NA
S381	17	DBA.2J	Ala375Val	Male	19	5	SDHA.2	NA	NA
S381	18	DBA.2J	Ala375Val	Male	19	5	SDHA.2	NA	NA
S381	19	DBA.2J	Ala375Val	Male	19	5	SDHA.2	NA	NA
S381	20	DBA.2J	Ala375Val	Male	19	5	SDHA.2	NA	NA
S381	21	DBA.2J	Ala375Val	Male	19	500	SDHA.2	NA	NA
S381	22	DBA.2J	Ala375Val	Male	19	500	SDHA.2	NA	NA
S381	23	DBA.2J	Ala375Val	Male	19	500	SDHA.2	NA	NA
S381	24	DBA.2J	Ala375Val	Male	19	500	SDHA.2	NA	NA
S381	757	C57BL.6	rWT	Male	19	0	SDHA.2	NA	NA
S381	763	C57BL.6	rWT	Male	19	0	SDHA.2	NA	NA
S381	768	C57BL.6	rWT	Male	19	0	SDHA.2	NA	NA
S381	775	C57BL.6	rWT	Male	19	0	SDHA.2	NA	NA
S381	758	C57BL.6	rWT	Male	19	5	SDHA.2	NA	NA
S381	762	C57BL.6	rWT	Male	19	5	SDHA.2	NA	NA
S381	766	C57BL.6	rWT	Male	19	5	SDHA.2	NA	NA
S381	773	C57BL.6	rWT	Male	19	5	SDHA.2	NA	NA
S381	761	C57BL.6	rWT	Male	19	500	SDHA.2	NA	NA
S381	765	C57BL.6	rWT	Male	19	500	SDHA.2	NA	NA
S381	772	C57BL.6	rWT	Male	19	500	SDHA.2	NA	NA
S381	776	C57BL.6	rWT	Male	19	500	SDHA.2	NA	NA
S380	1	C57BL.6	WT	Female	24	0	SDHA.2	180.57	7.49641
S380	2	C57BL.6	WT	Female	24	0	SDHA.2	124.32	6.95791
S380	3	C57BL.6	WT	Female	24	0	SDHA.2	180.3	7.49426
S380	11	C57BL.6	WT	Female	24	500	SDHA.2	189.14	7.56331
S380	12	C57BL.6	WT	Female	24	500	SDHA.2	157.99	7.30369
S380	13	C57BL.6	WT	Female	24	500	SDHA.2	211.13	7.72199
S380	14	C57BL.6	WT	Female	24	500	SDHA.2	158.11	7.30478
S380	15	C57BL.6	WT	Female	24	500	SDHA.2	202.55	7.66213
S382	1	C57BL.6	WT	Male	24	0	SDHA.2	195.33	7.60977
S382	2	C57BL.6	WT	Male	24	0	SDHA.2	154.24	7.26903
S382	3	C57BL.6	WT	Male	24	0	SDHA.2	187.19	7.54836
S382	4	C57BL.6	WT	Male	24	0	SDHA.2	154.88	7.27501
S382	13	C57BL.6	WT	Male	24	500	SDHA.2	174.69	7.44865
S382	14	C57BL.6	WT	Male	24	500	SDHA.2	115.9	6.85674
S382	15	C57BL.6	WT	Male	24	500	SDHA.2	104.42	6.70625
S382	16	C57BL.6	WT	Male	24	500	SDHA.2	156.14	7.2867
S382	17	C57BL.6	WT	Male	24	500	SDHA.2	NA	NA
S380	5	C57BL.6	WT	Female	72	0	SDHA.2	NA	NA
S380	6	C57BL.6	WT	Female	72	0	SDHA.2	NA	NA
S380	7	C57BL.6	WT	Female	72	0	SDHA.2	NA	NA
S380	16	C57BL.6	WT	Female	72	0	SDHA.2	NA	NA
S380	4	C57BL.6	WT	Female	72	500	SDHA.2	NA	NA
S380	17	C57BL.6	WT	Female	72	500	SDHA.2	NA	NA
S380	18	C57BL.6	WT	Female	72	500	SDHA.2	NA	NA
S380	19	C57BL.6	WT	Female	72	500	SDHA.2	NA	NA
S380	20	C57BL.6	WT	Female	72	500	SDHA.2	NA	NA
S382	5	C57BL.6	WT	Male	72	0	SDHA.2	NA	NA
S382	6	C57BL.6	WT	Male	72	0	SDHA.2	NA	NA
S382	7	C57BL.6	WT	Male	72	0	SDHA.2	NA	NA
S382	8	C57BL.6	WT	Male	72	0	SDHA.2	NA	NA
S382	18	C57BL.6	WT	Male	72	500	SDHA.2	NA	NA
S382	19	C57BL.6	WT	Male	72	500	SDHA.2	NA	NA
S382	20	C57BL.6	WT	Male	72	500	SDHA.2	NA	NA
S382	21	C57BL.6	WT	Male	72	500	SDHA.2	NA	NA
S382	22	C57BL.6	WT	Male	72	500	SDHA.2	NA	NA
S364	270	C57BL.6	DEL	Male	96	0	SDHA.2	352.74	8.46246
S364	280	C57BL.6	DEL	Male	96	0	SDHA.2	407.16	8.66945
S364	302	C57BL.6	DEL	Male	96	0	SDHA.2	339.05	8.40535
S364	304	C57BL.6	DEL	Male	96	0	SDHA.2	388.89	8.60322
S364	317	C57BL.6	DEL	Male	96	0	SDHA.2	406.06	8.66555
S364	271	C57BL.6	DEL	Male	96	125	SDHA.2	278.51	8.12159
S364	283	C57BL.6	DEL	Male	96	125	SDHA.2	274.65	8.10145
S364	293	C57BL.6	DEL	Male	96	125	SDHA.2	214.8	7.74685
S364	316	C57BL.6	DEL	Male	96	125	SDHA.2	217.19	7.76281
S364	276	C57BL.6	DEL	Male	96	250	SDHA.2	240.1	7.90749
S364	295	C57BL.6	DEL	Male	96	250	SDHA.2	282.94	8.14435
S364	301	C57BL.6	DEL	Male	96	250	SDHA.2	286.96	8.16471
S364	305	C57BL.6	DEL	Male	96	250	SDHA.2	286.82	8.164
S364	274	C57BL.6	DEL	Male	96	500	SDHA.2	239.74	7.90533
S364	285	C57BL.6	DEL	Male	96	500	SDHA.2	213.28	7.7366
S364	300	C57BL.6	DEL	Male	96	500	SDHA.2	227.02	7.82668
S364	307	C57BL.6	DEL	Male	96	500	SDHA.2	256.8	8.0045
S364	275	C57BL.6	DEL	Male	96	1000	SDHA.2	231.96	7.85773
S364	284	C57BL.6	DEL	Male	96	1000	SDHA.2	NA	NA
S364	292	C57BL.6	DEL	Male	96	1000	SDHA.2	291.36	8.18666
S364	315	C57BL.6	DEL	Male	96	1000	SDHA.2	NA	NA
S364	372	C57BL.6	INS	Male	96	0	SDHA.2	169.64	7.40633
S364	385	C57BL.6	INS	Male	96	0	SDHA.2	299.54	8.2266
S364	410	C57BL.6	INS	Male	96	0	SDHA.2	208.05	7.70079
S364	417	C57BL.6	INS	Male	96	0	SDHA.2	231.48	7.85474
S364	447	C57BL.6	INS	Male	96	0	SDHA.2	182.47	7.51152
S364	380	C57BL.6	INS	Male	96	125	SDHA.2	153.4	7.26115
S364	396	C57BL.6	INS	Male	96	125	SDHA.2	136.36	7.09128
S364	414	C57BL.6	INS	Male	96	125	SDHA.2	173.07	7.43521
S364	425	C57BL.6	INS	Male	96	125	SDHA.2	165.29	7.36886
S364	389	C57BL.6	INS	Male	96	250	SDHA.2	143.67	7.16662
S364	411	C57BL.6	INS	Male	96	250	SDHA.2	216.94	7.76115
S364	415	C57BL.6	INS	Male	96	250	SDHA.2	162.09	7.34065
S364	433	C57BL.6	INS	Male	96	250	SDHA.2	201.63	7.65557
S364	390	C57BL.6	INS	Male	96	500	SDHA.2	137.97	7.10821
S364	408	C57BL.6	INS	Male	96	500	SDHA.2	209.92	7.7137
S364	416	C57BL.6	INS	Male	96	500	SDHA.2	132.91	7.05431
S364	419	C57BL.6	INS	Male	96	500	SDHA.2	162.29	7.34243
S364	373	C57BL.6	INS	Male	96	1000	SDHA.2	126.05	6.97785
S364	402	C57BL.6	INS	Male	96	1000	SDHA.2	127.42	6.99345
S364	418	C57BL.6	INS	Male	96	1000	SDHA.2	135.82	7.08555
S364	426	C57BL.6	INS	Male	96	1000	SDHA.2	126.93	6.98789
S364	434	C57BL.6	INS	Male	96	1000	SDHA.2	188.09	7.55528
S364	528	C57BL.6	rWT	Male	96	0	SDHA.2	231.17	7.85281
S364	595	C57BL.6	rWT	Male	96	0	SDHA.2	228.81	7.83801
S364	612	C57BL.6	rWT	Male	96	0	SDHA.2	286.25	8.16113
S364	636	C57BL.6	rWT	Male	96	0	SDHA.2	295.6	8.2075
S364	642	C57BL.6	rWT	Male	96	0	SDHA.2	275.36	8.10518
S364	543	C57BL.6	rWT	Male	96	125	SDHA.2	225.76	7.81865
S364	564	C57BL.6	rWT	Male	96	125	SDHA.2	229.37	7.84153
S364	599	C57BL.6	rWT	Male	96	125	SDHA.2	201.47	7.65442
S364	635	C57BL.6	rWT	Male	96	125	SDHA.2	301.68	8.23688
S364	551	C57BL.6	rWT	Male	96	250	SDHA.2	196.09	7.61537
S364	562	C57BL.6	rWT	Male	96	250	SDHA.2	234.53	7.87363
S364	600	C57BL.6	rWT	Male	96	250	SDHA.2	193.61	7.59701
S364	627	C57BL.6	rWT	Male	96	250	SDHA.2	201.39	7.65385
S364	552	C57BL.6	rWT	Male	96	500	SDHA.2	187.52	7.5509
S364	563	C57BL.6	rWT	Male	96	500	SDHA.2	188.25	7.55651
S364	596	C57BL.6	rWT	Male	96	500	SDHA.2	201.19	7.65241
S364	625	C57BL.6	rWT	Male	96	500	SDHA.2	195.43	7.61051
S364	553	C57BL.6	rWT	Male	96	1000	SDHA.2	160.15	7.32328
S364	597	C57BL.6	rWT	Male	96	1000	SDHA.2	211.08	7.72165
S364	602	C57BL.6	rWT	Male	96	1000	SDHA.2	226.37	7.82254
S386	1	C57BL.6	WT	Female	96	0	SDHA.2	363.6	8.50621
S386	2	C57BL.6	WT	Female	96	0	SDHA.2	352.42	8.46115
S386	3	C57BL.6	WT	Female	96	0	SDHA.2	532.45	9.0565
S386	4	C57BL.6	WT	Female	96	0	SDHA.2	489.8	8.93605
S386	5	C57BL.6	WT	Female	96	0	SDHA.2	548.41	9.09911
S386	6	C57BL.6	WT	Female	96	125	SDHA.2	390.77	8.61018
S386	7	C57BL.6	WT	Female	96	125	SDHA.2	341.37	8.41519
S386	8	C57BL.6	WT	Female	96	125	SDHA.2	384.12	8.58541
S386	9	C57BL.6	WT	Female	96	125	SDHA.2	350.09	8.45158
S386	10	C57BL.6	WT	Female	96	125	SDHA.2	407.26	8.66981
S386	11	C57BL.6	WT	Female	96	250	SDHA.2	441.74	8.78705
S386	12	C57BL.6	WT	Female	96	250	SDHA.2	328.9	8.36151
S386	13	C57BL.6	WT	Female	96	250	SDHA.2	354.58	8.46997
S386	15	C57BL.6	WT	Female	96	250	SDHA.2	386.3	8.59358
S386	16	C57BL.6	WT	Female	96	500	SDHA.2	251.37	7.97367
S386	17	C57BL.6	WT	Female	96	500	SDHA.2	215.24	7.7498
S386	18	C57BL.6	WT	Female	96	500	SDHA.2	279.9	8.12877
S386	19	C57BL.6	WT	Female	96	500	SDHA.2	405.18	8.66242
S386	20	C57BL.6	WT	Female	96	500	SDHA.2	370.05	8.53158
S386	21	C57BL.6	WT	Female	96	1000	SDHA.2	360.59	8.49422
S386	22	C57BL.6	WT	Female	96	1000	SDHA.2	211.07	7.72158
S386	23	C57BL.6	WT	Female	96	1000	SDHA.2	277.82	8.11801
S386	24	C57BL.6	WT	Female	96	1000	SDHA.2	305.56	8.25531
S386	25	C57BL.6	WT	Female	96	1000	SDHA.2	293.74	8.1984
S374	1	C57BL.6	WT	Male	96	0	SDHA.2	466.31	8.86515
S374	2	C57BL.6	WT	Male	96	0	SDHA.2	462.06	8.85194
S374	3	C57BL.6	WT	Male	96	0	SDHA.2	604.84	9.24041
S374	4	C57BL.6	WT	Male	96	0	SDHA.2	517.16	9.01447
S374	5	C57BL.6	WT	Male	96	125	SDHA.2	456.52	8.83453
S374	6	C57BL.6	WT	Male	96	125	SDHA.2	435.41	8.76623
S374	7	C57BL.6	WT	Male	96	125	SDHA.2	447.75	8.80655
S374	8	C57BL.6	WT	Male	96	125	SDHA.2	502.88	8.97407
S374	9	C57BL.6	WT	Male	96	250	SDHA.2	465.93	8.86397
S374	10	C57BL.6	WT	Male	96	250	SDHA.2	554.67	9.11549
S374	11	C57BL.6	WT	Male	96	250	SDHA.2	491.55	8.94119
S374	12	C57BL.6	WT	Male	96	250	SDHA.2	512.31	9.00087
S374	13	C57BL.6	WT	Male	96	500	SDHA.2	544.49	9.08876
S374	14	C57BL.6	WT	Male	96	500	SDHA.2	529.13	9.04748
S374	15	C57BL.6	WT	Male	96	500	SDHA.2	547.57	9.0969
S374	16	C57BL.6	WT	Male	96	500	SDHA.2	524.4	9.03452
S374	17	C57BL.6	WT	Male	96	1000	SDHA.2	452.96	8.82324
S374	18	C57BL.6	WT	Male	96	1000	SDHA.2	476.24	8.89554
S374	19	C57BL.6	WT	Male	96	1000	SDHA.2	484.48	8.92029
S374	20	C57BL.6	WT	Male	96	1000	SDHA.2	458.65	8.84125
S380	8	C57BL.6	WT	Female	144	0	SDHA.2	172.82	7.43313
S380	9	C57BL.6	WT	Female	144	0	SDHA.2	163.6	7.35403
S380	10	C57BL.6	WT	Female	144	0	SDHA.2	154.66	7.27296
S380	21	C57BL.6	WT	Female	144	500	SDHA.2	146.32	7.19298
S380	22	C57BL.6	WT	Female	144	500	SDHA.2	163.39	7.35218
S380	23	C57BL.6	WT	Female	144	500	SDHA.2	173.35	7.43754
S380	24	C57BL.6	WT	Female	144	500	SDHA.2	180	7.49185
S380	25	C57BL.6	WT	Female	144	500	SDHA.2	186.67	7.54435
S382	9	C57BL.6	WT	Male	144	0	SDHA.2	235.86	7.88179
S382	10	C57BL.6	WT	Male	144	0	SDHA.2	228.6	7.83668
S382	11	C57BL.6	WT	Male	144	0	SDHA.2	218.94	7.77439
S382	12	C57BL.6	WT	Male	144	0	SDHA.2	164.18	7.35913
S382	23	C57BL.6	WT	Male	144	500	SDHA.2	158.61	7.30934
S382	24	C57BL.6	WT	Male	144	500	SDHA.2	175.88	7.45845
S382	25	C57BL.6	WT	Male	144	500	SDHA.2	176.52	7.46369
S382	26	C57BL.6	WT	Male	144	500	SDHA.2	142.22	7.15198
S382	27	C57BL.6	WT	Male	144	500	SDHA.2	136.55	7.09329
S383	5	C57BL.6	WT	Female	6	0	EEF1A1.2	57.79	5.85275
S383	6	C57BL.6	WT	Female	6	0	EEF1A1.2	49.63	5.63314
S383	7	C57BL.6	WT	Female	6	0	EEF1A1.2	47.59	5.57259
S383	8	C57BL.6	WT	Female	6	0	EEF1A1.2	40.53	5.34092
S383	14	C57BL.6	WT	Female	6	500	EEF1A1.2	43.13	5.43062
S383	15	C57BL.6	WT	Female	6	500	EEF1A1.2	47.52	5.57046
S383	16	C57BL.6	WT	Female	6	500	EEF1A1.2	68.74	6.10308
S383	17	C57BL.6	WT	Female	6	500	EEF1A1.2	43.83	5.45385
S383	18	C57BL.6	WT	Female	6	500	EEF1A1.2	48.46	5.59872
S383	1	C57BL.6	WT	Male	6	0	EEF1A1.2	50.53	5.65907
S383	2	C57BL.6	WT	Male	6	0	EEF1A1.2	55.3	5.78921
S383	3	C57BL.6	WT	Male	6	0	EEF1A1.2	63.82	5.99594
S383	4	C57BL.6	WT	Male	6	0	EEF1A1.2	67.84	6.08406
S383	9	C57BL.6	WT	Male	6	500	EEF1A1.2	61.76	5.9486
S383	10	C57BL.6	WT	Male	6	500	EEF1A1.2	61.49	5.94228
S383	11	C57BL.6	WT	Male	6	500	EEF1A1.2	64	6
S383	12	C57BL.6	WT	Male	6	500	EEF1A1.2	59.2	5.88753
S383	13	C57BL.6	WT	Male	6	500	EEF1A1.2	62.39	5.96324
S381	13	DBA.2J	Ala375Val	Male	19	0	EEF1A1.2	NA	NA
S381	14	DBA.2J	Ala375Val	Male	19	0	EEF1A1.2	NA	NA
S381	15	DBA.2J	Ala375Val	Male	19	0	EEF1A1.2	NA	NA
S381	16	DBA.2J	Ala375Val	Male	19	0	EEF1A1.2	NA	NA
S381	17	DBA.2J	Ala375Val	Male	19	5	EEF1A1.2	NA	NA
S381	18	DBA.2J	Ala375Val	Male	19	5	EEF1A1.2	NA	NA
S381	19	DBA.2J	Ala375Val	Male	19	5	EEF1A1.2	NA	NA
S381	20	DBA.2J	Ala375Val	Male	19	5	EEF1A1.2	NA	NA
S381	21	DBA.2J	Ala375Val	Male	19	500	EEF1A1.2	NA	NA
S381	22	DBA.2J	Ala375Val	Male	19	500	EEF1A1.2	NA	NA
S381	23	DBA.2J	Ala375Val	Male	19	500	EEF1A1.2	NA	NA
S381	24	DBA.2J	Ala375Val	Male	19	500	EEF1A1.2	NA	NA
S381	757	C57BL.6	rWT	Male	19	0	EEF1A1.2	NA	NA
S381	763	C57BL.6	rWT	Male	19	0	EEF1A1.2	NA	NA
S381	768	C57BL.6	rWT	Male	19	0	EEF1A1.2	NA	NA
S381	775	C57BL.6	rWT	Male	19	0	EEF1A1.2	NA	NA
S381	758	C57BL.6	rWT	Male	19	5	EEF1A1.2	NA	NA
S381	762	C57BL.6	rWT	Male	19	5	EEF1A1.2	NA	NA
S381	766	C57BL.6	rWT	Male	19	5	EEF1A1.2	NA	NA
S381	773	C57BL.6	rWT	Male	19	5	EEF1A1.2	NA	NA
S381	761	C57BL.6	rWT	Male	19	500	EEF1A1.2	NA	NA
S381	765	C57BL.6	rWT	Male	19	500	EEF1A1.2	NA	NA
S381	772	C57BL.6	rWT	Male	19	500	EEF1A1.2	NA	NA
S381	776	C57BL.6	rWT	Male	19	500	EEF1A1.2	NA	NA
S380	1	C57BL.6	WT	Female	24	0	EEF1A1.2	50.11	5.64703
S380	2	C57BL.6	WT	Female	24	0	EEF1A1.2	41.13	5.36212
S380	3	C57BL.6	WT	Female	24	0	EEF1A1.2	59.4	5.89239
S380	11	C57BL.6	WT	Female	24	500	EEF1A1.2	54.64	5.77189
S380	12	C57BL.6	WT	Female	24	500	EEF1A1.2	53.86	5.75114
S380	13	C57BL.6	WT	Female	24	500	EEF1A1.2	45.18	5.49761
S380	14	C57BL.6	WT	Female	24	500	EEF1A1.2	40.13	5.32661
S380	15	C57BL.6	WT	Female	24	500	EEF1A1.2	50.19	5.64933
S382	1	C57BL.6	WT	Male	24	0	EEF1A1.2	NA	NA
S382	2	C57BL.6	WT	Male	24	0	EEF1A1.2	32.9	5.04002
S382	3	C57BL.6	WT	Male	24	0	EEF1A1.2	33.61	5.07082
S382	4	C57BL.6	WT	Male	24	0	EEF1A1.2	37.12	5.21412
S382	13	C57BL.6	WT	Male	24	500	EEF1A1.2	40.59	5.34305
S382	14	C57BL.6	WT	Male	24	500	EEF1A1.2	28.9	4.853
S382	15	C57BL.6	WT	Male	24	500	EEF1A1.2	34.68	5.11603
S382	16	C57BL.6	WT	Male	24	500	EEF1A1.2	42.17	5.39815
S382	17	C57BL.6	WT	Male	24	500	EEF1A1.2	33.9	5.08321
S380	5	C57BL.6	WT	Female	72	0	EEF1A1.2	NA	NA
S380	6	C57BL.6	WT	Female	72	0	EEF1A1.2	55.35	5.79051
S380	7	C57BL.6	WT	Female	72	0	EEF1A1.2	45.86	5.51916
S380	16	C57BL.6	WT	Female	72	0	EEF1A1.2	43.17	5.43196
S380	4	C57BL.6	WT	Female	72	500	EEF1A1.2	36.68	5.19692
S380	17	C57BL.6	WT	Female	72	500	EEF1A1.2	43.13	5.43062
S380	18	C57BL.6	WT	Female	72	500	EEF1A1.2	43.39	5.43929
S380	19	C57BL.6	WT	Female	72	500	EEF1A1.2	34.34	5.10182
S380	20	C57BL.6	WT	Female	72	500	EEF1A1.2	36.11	5.17433
S382	5	C57BL.6	WT	Male	72	0	EEF1A1.2	54.94	5.77979
S382	6	C57BL.6	WT	Male	72	0	EEF1A1.2	57.16	5.83693
S382	7	C57BL.6	WT	Male	72	0	EEF1A1.2	37.55	5.23074
S382	8	C57BL.6	WT	Male	72	0	EEF1A1.2	38.28	5.25852
S382	18	C57BL.6	WT	Male	72	500	EEF1A1.2	47.13	5.55857
S382	19	C57BL.6	WT	Male	72	500	EEF1A1.2	NA	NA
S382	20	C57BL.6	WT	Male	72	500	EEF1A1.2	26.12	4.70708
S382	21	C57BL.6	WT	Male	72	500	EEF1A1.2	33.65	5.07253
S382	22	C57BL.6	WT	Male	72	500	EEF1A1.2	30.03	4.90833
S364	270	C57BL.6	DEL	Male	96	0	EEF1A1.2	97.3	6.60437
S364	280	C57BL.6	DEL	Male	96	0	EEF1A1.2	104.93	6.71328
S364	302	C57BL.6	DEL	Male	96	0	EEF1A1.2	81.56	6.34979
S364	304	C57BL.6	DEL	Male	96	0	EEF1A1.2	94.29	6.55903
S364	317	C57BL.6	DEL	Male	96	0	EEF1A1.2	112.06	6.80813
S364	271	C57BL.6	DEL	Male	96	125	EEF1A1.2	114.27	6.8363
S364	283	C57BL.6	DEL	Male	96	125	EEF1A1.2	100.9	6.65678
S364	293	C57BL.6	DEL	Male	96	125	EEF1A1.2	79.47	6.31234
S364	316	C57BL.6	DEL	Male	96	125	EEF1A1.2	83.13	6.3773
S364	276	C57BL.6	DEL	Male	96	250	EEF1A1.2	99.96	6.64328
S364	295	C57BL.6	DEL	Male	96	250	EEF1A1.2	96.2	6.58796
S364	301	C57BL.6	DEL	Male	96	250	EEF1A1.2	85.08	6.41075
S364	305	C57BL.6	DEL	Male	96	250	EEF1A1.2	70.63	6.14221
S364	274	C57BL.6	DEL	Male	96	500	EEF1A1.2	76.51	6.25758
S364	285	C57BL.6	DEL	Male	96	500	EEF1A1.2	60.82	5.92647
S364	300	C57BL.6	DEL	Male	96	500	EEF1A1.2	83.93	6.39111
S364	307	C57BL.6	DEL	Male	96	500	EEF1A1.2	86.18	6.42928
S364	275	C57BL.6	DEL	Male	96	1000	EEF1A1.2	80.9	6.33807
S364	284	C57BL.6	DEL	Male	96	1000	EEF1A1.2	75.73	6.24279
S364	292	C57BL.6	DEL	Male	96	1000	EEF1A1.2	76.57	6.25871
S364	315	C57BL.6	DEL	Male	96	1000	EEF1A1.2	65.77	6.03936
S364	372	C57BL.6	INS	Male	96	0	EEF1A1.2	95.05	6.57061
S364	385	C57BL.6	INS	Male	96	0	EEF1A1.2	96.4	6.59096
S364	410	C57BL.6	INS	Male	96	0	EEF1A1.2	101.33	6.66292
S364	417	C57BL.6	INS	Male	96	0	EEF1A1.2	90.08	6.49313
S364	447	C57BL.6	INS	Male	96	0	EEF1A1.2	80.56	6.33199
S364	380	C57BL.6	INS	Male	96	125	EEF1A1.2	100.42	6.6499
S364	396	C57BL.6	INS	Male	96	125	EEF1A1.2	100.37	6.64918
S364	414	C57BL.6	INS	Male	96	125	EEF1A1.2	107.07	6.74241
S364	425	C57BL.6	INS	Male	96	125	EEF1A1.2	94.23	6.55811
S364	389	C57BL.6	INS	Male	96	250	EEF1A1.2	68.41	6.09614
S364	411	C57BL.6	INS	Male	96	250	EEF1A1.2	76.06	6.24907
S364	415	C57BL.6	INS	Male	96	250	EEF1A1.2	62.79	5.97246
S364	433	C57BL.6	INS	Male	96	250	EEF1A1.2	79.81	6.3185
S364	390	C57BL.6	INS	Male	96	500	EEF1A1.2	62.9	5.97499
S364	408	C57BL.6	INS	Male	96	500	EEF1A1.2	72.17	6.17333
S364	416	C57BL.6	INS	Male	96	500	EEF1A1.2	56.65	5.824
S364	419	C57BL.6	INS	Male	96	500	EEF1A1.2	76.92	6.26529
S364	373	C57BL.6	INS	Male	96	1000	EEF1A1.2	65.71	6.03804
S364	402	C57BL.6	INS	Male	96	1000	EEF1A1.2	70.51	6.13976
S364	418	C57BL.6	INS	Male	96	1000	EEF1A1.2	92.51	6.53154
S364	426	C57BL.6	INS	Male	96	1000	EEF1A1.2	111.46	6.80038
S364	434	C57BL.6	INS	Male	96	1000	EEF1A1.2	106.21	6.73078
S364	528	C57BL.6	rWT	Male	96	0	EEF1A1.2	50.82	5.66732
S364	595	C57BL.6	rWT	Male	96	0	EEF1A1.2	53.53	5.74228
S364	612	C57BL.6	rWT	Male	96	0	EEF1A1.2	57.65	5.84925
S364	636	C57BL.6	rWT	Male	96	0	EEF1A1.2	61.59	5.94462
S364	642	C57BL.6	rWT	Male	96	0	EEF1A1.2	61	5.93074
S364	543	C57BL.6	rWT	Male	96	125	EEF1A1.2	56.94	5.83137
S364	564	C57BL.6	rWT	Male	96	125	EEF1A1.2	51.04	5.67356
S364	599	C57BL.6	rWT	Male	96	125	EEF1A1.2	63.11	5.9798
S364	635	C57BL.6	rWT	Male	96	125	EEF1A1.2	87.31	6.44807
S364	551	C57BL.6	rWT	Male	96	250	EEF1A1.2	76.78	6.26266
S364	562	C57BL.6	rWT	Male	96	250	EEF1A1.2	86.39	6.43279
S364	600	C57BL.6	rWT	Male	96	250	EEF1A1.2	66.03	6.04505
S364	627	C57BL.6	rWT	Male	96	250	EEF1A1.2	54.71	5.77373
S364	552	C57BL.6	rWT	Male	96	500	EEF1A1.2	59.25	5.88874
S364	563	C57BL.6	rWT	Male	96	500	EEF1A1.2	71.78	6.16551
S364	596	C57BL.6	rWT	Male	96	500	EEF1A1.2	45.6	5.51096
S364	625	C57BL.6	rWT	Male	96	500	EEF1A1.2	68.82	6.10476
S364	553	C57BL.6	rWT	Male	96	1000	EEF1A1.2	70.05	6.13031
S364	597	C57BL.6	rWT	Male	96	1000	EEF1A1.2	71.29	6.15563
S364	602	C57BL.6	rWT	Male	96	1000	EEF1A1.2	62.7	5.97039
S386	1	C57BL.6	WT	Female	96	0	EEF1A1.2	92.28	6.52795
S386	2	C57BL.6	WT	Female	96	0	EEF1A1.2	73.27	6.19515
S386	3	C57BL.6	WT	Female	96	0	EEF1A1.2	89.48	6.48349
S386	4	C57BL.6	WT	Female	96	0	EEF1A1.2	81.95	6.35667
S386	5	C57BL.6	WT	Female	96	0	EEF1A1.2	102.26	6.6761
S386	6	C57BL.6	WT	Female	96	125	EEF1A1.2	65.52	6.03386
S386	7	C57BL.6	WT	Female	96	125	EEF1A1.2	68.36	6.09508
S386	8	C57BL.6	WT	Female	96	125	EEF1A1.2	77.23	6.27109
S386	9	C57BL.6	WT	Female	96	125	EEF1A1.2	63.9	5.99774
S386	10	C57BL.6	WT	Female	96	125	EEF1A1.2	56.32	5.81558
S386	11	C57BL.6	WT	Female	96	250	EEF1A1.2	76.09	6.24963
S386	12	C57BL.6	WT	Female	96	250	EEF1A1.2	68.58	6.09972
S386	13	C57BL.6	WT	Female	96	250	EEF1A1.2	64	6
S386	15	C57BL.6	WT	Female	96	250	EEF1A1.2	77.59	6.2778
S386	16	C57BL.6	WT	Female	96	500	EEF1A1.2	61.84	5.95047
S386	17	C57BL.6	WT	Female	96	500	EEF1A1.2	60.93	5.92908
S386	18	C57BL.6	WT	Female	96	500	EEF1A1.2	102.79	6.68356
S386	19	C57BL.6	WT	Female	96	500	EEF1A1.2	107.12	6.74308
S386	20	C57BL.6	WT	Female	96	500	EEF1A1.2	98.09	6.61603
S386	21	C57BL.6	WT	Female	96	1000	EEF1A1.2	85.34	6.41515
S386	22	C57BL.6	WT	Female	96	1000	EEF1A1.2	71.99	6.16972
S386	23	C57BL.6	WT	Female	96	1000	EEF1A1.2	69.49	6.11873
S386	24	C57BL.6	WT	Female	96	1000	EEF1A1.2	67.22	6.07082
S386	25	C57BL.6	WT	Female	96	1000	EEF1A1.2	59.64	5.89821
S374	1	C57BL.6	WT	Male	96	0	EEF1A1.2	128.13	7.00146
S374	2	C57BL.6	WT	Male	96	0	EEF1A1.2	97.8	6.61176
S374	3	C57BL.6	WT	Male	96	0	EEF1A1.2	84.82	6.40633
S374	4	C57BL.6	WT	Male	96	0	EEF1A1.2	78.45	6.2937
S374	5	C57BL.6	WT	Male	96	125	EEF1A1.2	118.31	6.88643
S374	6	C57BL.6	WT	Male	96	125	EEF1A1.2	189.51	7.56613
S374	7	C57BL.6	WT	Male	96	125	EEF1A1.2	117.13	6.87197
S374	8	C57BL.6	WT	Male	96	125	EEF1A1.2	99.35	6.63445
S374	9	C57BL.6	WT	Male	96	250	EEF1A1.2	157.23	7.29673
S374	10	C57BL.6	WT	Male	96	250	EEF1A1.2	142.38	7.1536
S374	11	C57BL.6	WT	Male	96	250	EEF1A1.2	175.14	7.45236
S374	12	C57BL.6	WT	Male	96	250	EEF1A1.2	169.13	7.40199
S374	13	C57BL.6	WT	Male	96	500	EEF1A1.2	128.58	7.00652
S374	14	C57BL.6	WT	Male	96	500	EEF1A1.2	168.21	7.39412
S374	15	C57BL.6	WT	Male	96	500	EEF1A1.2	157.52	7.29939
S374	16	C57BL.6	WT	Male	96	500	EEF1A1.2	144.91	7.17901
S374	17	C57BL.6	WT	Male	96	1000	EEF1A1.2	132.93	7.05452
S374	18	C57BL.6	WT	Male	96	1000	EEF1A1.2	144.89	7.17881
S374	19	C57BL.6	WT	Male	96	1000	EEF1A1.2	151.57	7.24384
S374	20	C57BL.6	WT	Male	96	1000	EEF1A1.2	121.27	6.92208
S380	8	C57BL.6	WT	Female	144	0	EEF1A1.2	68.28	6.09339
S380	9	C57BL.6	WT	Female	144	0	EEF1A1.2	81.7	6.35226
S380	10	C57BL.6	WT	Female	144	0	EEF1A1.2	71.04	6.15056
S380	21	C57BL.6	WT	Female	144	500	EEF1A1.2	82.52	6.36667
S380	22	C57BL.6	WT	Female	144	500	EEF1A1.2	NA	NA
S380	23	C57BL.6	WT	Female	144	500	EEF1A1.2	80.32	6.32769
S380	24	C57BL.6	WT	Female	144	500	EEF1A1.2	64.64	6.01436
S380	25	C57BL.6	WT	Female	144	500	EEF1A1.2	74.33	6.21587
S382	9	C57BL.6	WT	Male	144	0	EEF1A1.2	71.46	6.15906
S382	10	C57BL.6	WT	Male	144	0	EEF1A1.2	69.99	6.12908
S382	11	C57BL.6	WT	Male	144	0	EEF1A1.2	61.51	5.94275
S382	12	C57BL.6	WT	Male	144	0	EEF1A1.2	42.56	5.41143
S382	23	C57BL.6	WT	Male	144	500	EEF1A1.2	67.86	6.08449
S382	24	C57BL.6	WT	Male	144	500	EEF1A1.2	75.86	6.24527
S382	25	C57BL.6	WT	Male	144	500	EEF1A1.2	82.09	6.35913
S382	26	C57BL.6	WT	Male	144	500	EEF1A1.2	79.49	6.3127
S382	27	C57BL.6	WT	Male	144	500	EEF1A1.2	61.94	5.9528
S383	5	C57BL.6	WT	Female	6	0	ACTIN.2	665.81	9.37897
S383	6	C57BL.6	WT	Female	6	0	ACTIN.2	494.26	8.94913
S383	7	C57BL.6	WT	Female	6	0	ACTIN.2	408.46	8.67405
S383	8	C57BL.6	WT	Female	6	0	ACTIN.2	583.34	9.18819
S383	14	C57BL.6	WT	Female	6	500	ACTIN.2	1004.92	9.97286
S383	15	C57BL.6	WT	Female	6	500	ACTIN.2	2467.21	11.2687
S383	16	C57BL.6	WT	Female	6	500	ACTIN.2	579.18	9.17787
S383	17	C57BL.6	WT	Female	6	500	ACTIN.2	465.93	8.86397
S383	18	C57BL.6	WT	Female	6	500	ACTIN.2	278.93	8.12376
S383	1	C57BL.6	WT	Male	6	0	ACTIN.2	503.23	8.97507
S383	2	C57BL.6	WT	Male	6	0	ACTIN.2	482.71	8.91501
S383	3	C57BL.6	WT	Male	6	0	ACTIN.2	760.45	9.57071
S383	4	C57BL.6	WT	Male	6	0	ACTIN.2	1546.99	10.5952
S383	9	C57BL.6	WT	Male	6	500	ACTIN.2	2086.3	11.0267
S383	10	C57BL.6	WT	Male	6	500	ACTIN.2	291.43	8.18701
S383	11	C57BL.6	WT	Male	6	500	ACTIN.2	560.69	9.13106
S383	12	C57BL.6	WT	Male	6	500	ACTIN.2	596.67	9.22079
S383	13	C57BL.6	WT	Male	6	500	ACTIN.2	785.36	9.61721
S381	13	DBA.2J	Ala375Val	Male	19	0	ACTIN.2	NA	NA
S381	14	DBA.2J	Ala375Val	Male	19	0	ACTIN.2	NA	NA
S381	15	DBA.2J	Ala375Val	Male	19	0	ACTIN.2	NA	NA
S381	16	DBA.2J	Ala375Val	Male	19	0	ACTIN.2	NA	NA
S381	17	DBA.2J	Ala375Val	Male	19	5	ACTIN.2	NA	NA
S381	18	DBA.2J	Ala375Val	Male	19	5	ACTIN.2	NA	NA
S381	19	DBA.2J	Ala375Val	Male	19	5	ACTIN.2	NA	NA
S381	20	DBA.2J	Ala375Val	Male	19	5	ACTIN.2	NA	NA
S381	21	DBA.2J	Ala375Val	Male	19	500	ACTIN.2	NA	NA
S381	22	DBA.2J	Ala375Val	Male	19	500	ACTIN.2	NA	NA
S381	23	DBA.2J	Ala375Val	Male	19	500	ACTIN.2	NA	NA
S381	24	DBA.2J	Ala375Val	Male	19	500	ACTIN.2	NA	NA
S381	757	C57BL.6	rWT	Male	19	0	ACTIN.2	NA	NA
S381	763	C57BL.6	rWT	Male	19	0	ACTIN.2	NA	NA
S381	768	C57BL.6	rWT	Male	19	0	ACTIN.2	NA	NA
S381	775	C57BL.6	rWT	Male	19	0	ACTIN.2	NA	NA
S381	758	C57BL.6	rWT	Male	19	5	ACTIN.2	NA	NA
S381	762	C57BL.6	rWT	Male	19	5	ACTIN.2	NA	NA
S381	766	C57BL.6	rWT	Male	19	5	ACTIN.2	NA	NA
S381	773	C57BL.6	rWT	Male	19	5	ACTIN.2	NA	NA
S381	761	C57BL.6	rWT	Male	19	500	ACTIN.2	NA	NA
S381	765	C57BL.6	rWT	Male	19	500	ACTIN.2	NA	NA
S381	772	C57BL.6	rWT	Male	19	500	ACTIN.2	NA	NA
S381	776	C57BL.6	rWT	Male	19	500	ACTIN.2	NA	NA
S380	1	C57BL.6	WT	Female	24	0	ACTIN.2	3273.24	11.6765
S380	2	C57BL.6	WT	Female	24	0	ACTIN.2	2742.91	11.4215
S380	3	C57BL.6	WT	Female	24	0	ACTIN.2	3614.74	11.8197
S380	11	C57BL.6	WT	Female	24	500	ACTIN.2	3152.2	11.6221
S380	12	C57BL.6	WT	Female	24	500	ACTIN.2	3454.17	11.7541
S380	13	C57BL.6	WT	Female	24	500	ACTIN.2	2918.1	11.5108
S380	14	C57BL.6	WT	Female	24	500	ACTIN.2	3214.57	11.6504
S380	15	C57BL.6	WT	Female	24	500	ACTIN.2	3250.58	11.6665
S382	1	C57BL.6	WT	Male	24	0	ACTIN.2	3373.53	11.72
S382	2	C57BL.6	WT	Male	24	0	ACTIN.2	2489.94	11.2819
S382	3	C57BL.6	WT	Male	24	0	ACTIN.2	2268.75	11.1477
S382	4	C57BL.6	WT	Male	24	0	ACTIN.2	2707.38	11.4027
S382	13	C57BL.6	WT	Male	24	500	ACTIN.2	2649.4	11.3714
S382	14	C57BL.6	WT	Male	24	500	ACTIN.2	2210.5	11.1102
S382	15	C57BL.6	WT	Male	24	500	ACTIN.2	2252.33	11.1372
S382	16	C57BL.6	WT	Male	24	500	ACTIN.2	3331.54	11.702
S382	17	C57BL.6	WT	Male	24	500	ACTIN.2	2477.12	11.2744
S380	5	C57BL.6	WT	Female	72	0	ACTIN.2	3053.89	11.5764
S380	6	C57BL.6	WT	Female	72	0	ACTIN.2	4160.78	12.0226
S380	7	C57BL.6	WT	Female	72	0	ACTIN.2	3023.5	11.562
S380	16	C57BL.6	WT	Female	72	0	ACTIN.2	3557.36	11.7966
S380	4	C57BL.6	WT	Female	72	500	ACTIN.2	NA	NA
S380	17	C57BL.6	WT	Female	72	500	ACTIN.2	4535.66	12.1471
S380	18	C57BL.6	WT	Female	72	500	ACTIN.2	4328.11	12.0795
S380	19	C57BL.6	WT	Female	72	500	ACTIN.2	3099.97	11.598
S380	20	C57BL.6	WT	Female	72	500	ACTIN.2	2990.49	11.5462
S382	5	C57BL.6	WT	Male	72	0	ACTIN.2	3508.3	11.7766
S382	6	C57BL.6	WT	Male	72	0	ACTIN.2	4435.64	12.1149
S382	7	C57BL.6	WT	Male	72	0	ACTIN.2	2903.83	11.5037
S382	8	C57BL.6	WT	Male	72	0	ACTIN.2	2965.52	11.5341
S382	18	C57BL.6	WT	Male	72	500	ACTIN.2	4621.9	12.1743
S382	19	C57BL.6	WT	Male	72	500	ACTIN.2	2731.5	11.4155
S382	20	C57BL.6	WT	Male	72	500	ACTIN.2	2311.23	11.1744
S382	21	C57BL.6	WT	Male	72	500	ACTIN.2	2797.83	11.4501
S382	22	C57BL.6	WT	Male	72	500	ACTIN.2	1996.35	10.9631
S364	270	C57BL.6	DEL	Male	96	0	ACTIN.2	1622.73	10.6642
S364	280	C57BL.6	DEL	Male	96	0	ACTIN.2	1818.14	10.8282
S364	302	C57BL.6	DEL	Male	96	0	ACTIN.2	1056.44	10.045
S364	304	C57BL.6	DEL	Male	96	0	ACTIN.2	1319.02	10.3653
S364	317	C57BL.6	DEL	Male	96	0	ACTIN.2	1594.84	10.6392
S364	271	C57BL.6	DEL	Male	96	125	ACTIN.2	1256.31	10.295
S364	283	C57BL.6	DEL	Male	96	125	ACTIN.2	1438.32	10.4902
S364	293	C57BL.6	DEL	Male	96	125	ACTIN.2	2354.82	11.2014
S364	316	C57BL.6	DEL	Male	96	125	ACTIN.2	1647.78	10.6863
S364	276	C57BL.6	DEL	Male	96	250	ACTIN.2	1586.39	10.6315
S364	295	C57BL.6	DEL	Male	96	250	ACTIN.2	1575.94	10.622
S364	301	C57BL.6	DEL	Male	96	250	ACTIN.2	4037.52	11.9793
S364	305	C57BL.6	DEL	Male	96	250	ACTIN.2	1848.41	10.8521
S364	274	C57BL.6	DEL	Male	96	500	ACTIN.2	3074.51	11.5861
S364	285	C57BL.6	DEL	Male	96	500	ACTIN.2	1936.59	10.9193
S364	300	C57BL.6	DEL	Male	96	500	ACTIN.2	1052.9	10.0402
S364	307	C57BL.6	DEL	Male	96	500	ACTIN.2	2580.13	11.3332
S364	275	C57BL.6	DEL	Male	96	1000	ACTIN.2	1659.43	10.6965
S364	284	C57BL.6	DEL	Male	96	1000	ACTIN.2	2479.18	11.2756
S364	292	C57BL.6	DEL	Male	96	1000	ACTIN.2	2110.91	11.0436
S364	315	C57BL.6	DEL	Male	96	1000	ACTIN.2	1199.92	10.2287
S364	372	C57BL.6	INS	Male	96	0	ACTIN.2	1346.93	10.3955
S364	385	C57BL.6	INS	Male	96	0	ACTIN.2	2287.25	11.1594
S364	410	C57BL.6	INS	Male	96	0	ACTIN.2	1622.31	10.6638
S364	417	C57BL.6	INS	Male	96	0	ACTIN.2	1788.72	10.8047
S364	447	C57BL.6	INS	Male	96	0	ACTIN.2	1165.25	10.1864
S364	380	C57BL.6	INS	Male	96	125	ACTIN.2	951.84	9.89458
S364	396	C57BL.6	INS	Male	96	125	ACTIN.2	394.03	8.62216
S364	414	C57BL.6	INS	Male	96	125	ACTIN.2	862.68	9.75268
S364	425	C57BL.6	INS	Male	96	125	ACTIN.2	751.95	9.55449
S364	389	C57BL.6	INS	Male	96	250	ACTIN.2	782.69	9.6123
S364	411	C57BL.6	INS	Male	96	250	ACTIN.2	1723.7	10.7513
S364	415	C57BL.6	INS	Male	96	250	ACTIN.2	958.48	9.9046
S364	433	C57BL.6	INS	Male	96	250	ACTIN.2	1451.69	10.5035
S364	390	C57BL.6	INS	Male	96	500	ACTIN.2	510.56	8.99594
S364	408	C57BL.6	INS	Male	96	500	ACTIN.2	1258.7	10.2977
S364	416	C57BL.6	INS	Male	96	500	ACTIN.2	537.4	9.06985
S364	419	C57BL.6	INS	Male	96	500	ACTIN.2	1034.37	10.0145
S364	373	C57BL.6	INS	Male	96	1000	ACTIN.2	518.34	9.01775
S364	402	C57BL.6	INS	Male	96	1000	ACTIN.2	727.49	9.50678
S364	418	C57BL.6	INS	Male	96	1000	ACTIN.2	809.35	9.66062
S364	426	C57BL.6	INS	Male	96	1000	ACTIN.2	788.42	9.62282
S364	434	C57BL.6	INS	Male	96	1000	ACTIN.2	1637.77	10.6775
S364	528	C57BL.6	rWT	Male	96	0	ACTIN.2	661.79	9.37023
S364	595	C57BL.6	rWT	Male	96	0	ACTIN.2	584.13	9.19015
S364	612	C57BL.6	rWT	Male	96	0	ACTIN.2	1441.33	10.4932
S364	636	C57BL.6	rWT	Male	96	0	ACTIN.2	1124.35	10.1349
S364	642	C57BL.6	rWT	Male	96	0	ACTIN.2	1298.11	10.3422
S364	543	C57BL.6	rWT	Male	96	125	ACTIN.2	1155.65	10.1745
S364	564	C57BL.6	rWT	Male	96	125	ACTIN.2	807.08	9.65657
S364	599	C57BL.6	rWT	Male	96	125	ACTIN.2	1851.83	10.8547
S364	635	C57BL.6	rWT	Male	96	125	ACTIN.2	2003.87	10.9686
S364	551	C57BL.6	rWT	Male	96	250	ACTIN.2	4009.98	11.9694
S364	562	C57BL.6	rWT	Male	96	250	ACTIN.2	4813.56	12.2329
S364	600	C57BL.6	rWT	Male	96	250	ACTIN.2	3305.98	11.6909
S364	627	C57BL.6	rWT	Male	96	250	ACTIN.2	2414.58	11.2376
S364	552	C57BL.6	rWT	Male	96	500	ACTIN.2	2223.14	11.1184
S364	563	C57BL.6	rWT	Male	96	500	ACTIN.2	2883.92	11.4938
S364	596	C57BL.6	rWT	Male	96	500	ACTIN.2	2350.51	11.1988
S364	625	C57BL.6	rWT	Male	96	500	ACTIN.2	3361.12	11.7147
S364	553	C57BL.6	rWT	Male	96	1000	ACTIN.2	2715.21	11.4068
S364	597	C57BL.6	rWT	Male	96	1000	ACTIN.2	3191.55	11.64
S364	602	C57BL.6	rWT	Male	96	1000	ACTIN.2	3224.24	11.6547
S386	1	C57BL.6	WT	Female	96	0	ACTIN.2	885.71	9.79069
S386	2	C57BL.6	WT	Female	96	0	ACTIN.2	449.93	8.81356
S386	3	C57BL.6	WT	Female	96	0	ACTIN.2	1211.99	10.2432
S386	4	C57BL.6	WT	Female	96	0	ACTIN.2	1418.13	10.4698
S386	5	C57BL.6	WT	Female	96	0	ACTIN.2	1412.56	10.4641
S386	6	C57BL.6	WT	Female	96	125	ACTIN.2	461.75	8.85097
S386	7	C57BL.6	WT	Female	96	125	ACTIN.2	419.79	8.71352
S386	8	C57BL.6	WT	Female	96	125	ACTIN.2	700.91	9.45309
S386	9	C57BL.6	WT	Female	96	125	ACTIN.2	811.17	9.66386
S386	10	C57BL.6	WT	Female	96	125	ACTIN.2	885.23	9.78991
S386	11	C57BL.6	WT	Female	96	250	ACTIN.2	1364.03	10.4137
S386	12	C57BL.6	WT	Female	96	250	ACTIN.2	867.68	9.76102
S386	13	C57BL.6	WT	Female	96	250	ACTIN.2	994.17	9.95735
S386	15	C57BL.6	WT	Female	96	250	ACTIN.2	1008.56	9.97808
S386	16	C57BL.6	WT	Female	96	500	ACTIN.2	562.52	9.13576
S386	17	C57BL.6	WT	Female	96	500	ACTIN.2	434.58	8.76348
S386	18	C57BL.6	WT	Female	96	500	ACTIN.2	1320.71	10.3671
S386	19	C57BL.6	WT	Female	96	500	ACTIN.2	2454.69	11.2613
S386	20	C57BL.6	WT	Female	96	500	ACTIN.2	2568.86	11.3269
S386	21	C57BL.6	WT	Female	96	1000	ACTIN.2	1768.25	10.7881
S386	22	C57BL.6	WT	Female	96	1000	ACTIN.2	1677.5	10.7121
S386	23	C57BL.6	WT	Female	96	1000	ACTIN.2	784.2	9.61508
S386	24	C57BL.6	WT	Female	96	1000	ACTIN.2	587.17	9.19763
S386	25	C57BL.6	WT	Female	96	1000	ACTIN.2	582.15	9.18525
S374	1	C57BL.6	WT	Male	96	0	ACTIN.2	2078.4	11.0213
S374	2	C57BL.6	WT	Male	96	0	ACTIN.2	730.45	9.51264
S374	3	C57BL.6	WT	Male	96	0	ACTIN.2	1441.12	10.493
S374	4	C57BL.6	WT	Male	96	0	ACTIN.2	877.72	9.77762
S374	5	C57BL.6	WT	Male	96	125	ACTIN.2	1080.4	10.0773
S374	6	C57BL.6	WT	Male	96	125	ACTIN.2	1017.34	9.99059
S374	7	C57BL.6	WT	Male	96	125	ACTIN.2	676.12	9.40114
S374	8	C57BL.6	WT	Male	96	125	ACTIN.2	1658.05	10.6953
S374	9	C57BL.6	WT	Male	96	250	ACTIN.2	1218.73	10.2512
S374	10	C57BL.6	WT	Male	96	250	ACTIN.2	2598.4	11.3434
S374	11	C57BL.6	WT	Male	96	250	ACTIN.2	1488.4	10.5395
S374	12	C57BL.6	WT	Male	96	250	ACTIN.2	1787.02	10.8033
S374	13	C57BL.6	WT	Male	96	500	ACTIN.2	2037.29	10.9924
S374	14	C57BL.6	WT	Male	96	500	ACTIN.2	2045.19	10.998
S374	15	C57BL.6	WT	Male	96	500	ACTIN.2	2557.44	11.3205
S374	16	C57BL.6	WT	Male	96	500	ACTIN.2	1591.06	10.6358
S374	17	C57BL.6	WT	Male	96	1000	ACTIN.2	968.71	9.91992
S374	18	C57BL.6	WT	Male	96	1000	ACTIN.2	1972.44	10.9458
S374	19	C57BL.6	WT	Male	96	1000	ACTIN.2	1346.07	10.3945
S374	20	C57BL.6	WT	Male	96	1000	ACTIN.2	2457.71	11.2631
S380	8	C57BL.6	WT	Female	144	0	ACTIN.2	1599.86	10.6437
S380	9	C57BL.6	WT	Female	144	0	ACTIN.2	1489.53	10.5406
S380	10	C57BL.6	WT	Female	144	0	ACTIN.2	983.63	9.94197
S380	21	C57BL.6	WT	Female	144	500	ACTIN.2	1936.81	10.9195
S380	22	C57BL.6	WT	Female	144	500	ACTIN.2	1811.89	10.8233
S380	23	C57BL.6	WT	Female	144	500	ACTIN.2	1239.15	10.2751
S380	24	C57BL.6	WT	Female	144	500	ACTIN.2	547.09	9.09563
S380	25	C57BL.6	WT	Female	144	500	ACTIN.2	751.65	9.55392
S382	9	C57BL.6	WT	Male	144	0	ACTIN.2	805.42	9.6536
S382	10	C57BL.6	WT	Male	144	0	ACTIN.2	1062.85	10.0537
S382	11	C57BL.6	WT	Male	144	0	ACTIN.2	1374.37	10.4246
S382	12	C57BL.6	WT	Male	144	0	ACTIN.2	1248.7	10.2862
S382	23	C57BL.6	WT	Male	144	500	ACTIN.2	1849.75	10.8531
S382	24	C57BL.6	WT	Male	144	500	ACTIN.2	1535.65	10.5846
S382	25	C57BL.6	WT	Male	144	500	ACTIN.2	1184.64	10.2102
S382	26	C57BL.6	WT	Male	144	500	ACTIN.2	1746.23	10.77
S382	27	C57BL.6	WT	Male	144	500	ACTIN.2	1197.64	10.226
