# Supplementary material for: Identification of Reference Proteins for Western Blot Analyses in Mouse Model Systems of 2,3,7,8-Tetrachlorodibenzo-P-Dioxin (TCDD) Toxicity
Source: PLoS One. 2014 Oct 17;9(10):e110730. doi: 10.1371/journal.pone.0110730 (PMC4201576; doi:10.1371/journal.pone.0110730)
Supplement: Table S3 — NormFinder Stability Scores. (XLS) [file pone.0110730.s007.xls]

## Sheet: NormFinder Stability
	Grouped by TCDD Treatment
Gene	Overall	Training	Validation
ACTB	0.0525076	0.0916708	0.0602556
EEF1A1	0.0603817	0.11179	0.0502455
GAPDH	0.0634093	0.0723963	0.077097
HPRT	0.0488727	0.0783025	0.0458843
PGK1	0.0770402	0.143735	0.0811004
PPIA	0.0810757	0.140314	0.0661728
SDHA	0.0509852	0.0708756	0.0560362
ACTB.EEF1A1	0.0467339	0.0779195	0.0513378
ACTB.GAPDH	0.0411487	0.0718733	0.0532443
ACTB.HPRT	0.0361639	0.0572329	0.0439594
ACTB.PGK1	0.117921	0.181689	0.140637
ACTB.PPIA	0.0736668	0.116865	0.0966833
ACTB.SDHA	0.063547	0.121074	0.034463
EEF1A1.GAPDH	0.0696885	0.0830277	0.0937917
EEF1A1.HPRT	0.0657027	0.0737018	0.0973595
EEF1A1.PGK1	0.0448645	0.0812277	0.0382516
EEF1A1.PPIA	0.0711804	0.120896	0.0661142
EEF1A1.SDHA	0.0673608	0.130972	0.0512098
GAPDH.HPRT	0.0515903	0.0680304	0.0569488
GAPDH.PGK1	0.0638208	0.114909	0.0505491
GAPDH.PPIA	0.0582391	0.104169	0.0538257
GAPDH.SDHA	0.0571821	0.070644	0.056613
HPRT.PGK1	0.0738534	0.139483	0.0550698
HPRT.PPIA	0.0544131	0.0887216	0.029306
HPRT.SDHA	0.0527613	0.0829204	0.0542526
PGK1.PPIA	0.0549333	0.0793581	0.0361657
PGK1.SDHA	0.0477085	0.0614373	0.0681312
PPIA.SDHA	0.0631102	0.106363	0.0572888
ACTB.EEF1A1.GAPDH	0.0415378	0.0623012	0.0421921
ACTB.EEF1A1.HPRT	0.0362685	0.044827	0.043276
ACTB.EEF1A1.PGK1	0.0678311	0.0991475	0.0932412
ACTB.EEF1A1.PPIA	0.0568138	0.102204	0.0434231
ACTB.EEF1A1.SDHA	0.0454836	0.0701812	0.0301407
ACTB.GAPDH.HPRT	0.0364519	0.0644775	0.0398831
ACTB.GAPDH.PGK1	0.061264	0.100747	0.0724474
ACTB.GAPDH.PPIA	0.0586915	0.105451	0.0560795
ACTB.GAPDH.SDHA	0.0429333	0.0620575	0.0237575
ACTB.HPRT.PGK1	0.0706749	0.115709	0.0818777
ACTB.HPRT.PPIA	0.0580178	0.0996667	0.0466961
ACTB.HPRT.SDHA	0.0403951	0.0718726	0.0212717
ACTB.PGK1.PPIA	0.0723395	0.0977227	0.0877837
ACTB.PGK1.SDHA	0.107237	0.170443	0.118799
ACTB.PPIA.SDHA	0.0552897	0.0783063	0.0654042
EEF1A1.GAPDH.HPRT	0.0632863	0.0761807	0.0837729
EEF1A1.GAPDH.PGK1	0.0486092	0.0752975	0.0424135
EEF1A1.GAPDH.PPIA	0.0587006	0.100705	0.065213
EEF1A1.GAPDH.SDHA	0.0655318	0.0871798	0.0783618
EEF1A1.HPRT.PGK1	0.0517279	0.0960386	0.0493869
EEF1A1.HPRT.PPIA	0.0538699	0.0836923	0.0628027
EEF1A1.HPRT.SDHA	0.0607891	0.0673253	0.0823356
EEF1A1.PGK1.PPIA	0.0473314	0.0599623	0.0298414
EEF1A1.PGK1.SDHA	0.0521209	0.0920365	0.0528912
EEF1A1.PPIA.SDHA	0.0629875	0.11262	0.0522067
GAPDH.HPRT.PGK1	0.0586884	0.106451	0.0463965
GAPDH.HPRT.PPIA	0.0433946	0.0756782	0.0394481
GAPDH.HPRT.SDHA	0.0525306	0.0731793	0.0503937
GAPDH.PGK1.PPIA	0.0336181	0.0471639	0.0278799
GAPDH.PGK1.SDHA	0.0522386	0.0893058	0.0234183
GAPDH.PPIA.SDHA	0.0476932	0.0881926	0.0430209
HPRT.PGK1.PPIA	0.0349047	0.0742512	0.0240742
HPRT.PGK1.SDHA	0.0602261	0.11524	0.0336768
HPRT.PPIA.SDHA	0.0405917	0.0641398	0.0360269
PGK1.PPIA.SDHA	0.0420005	0.0463362	0.0359539
ACTB.EEF1A1.GAPDH.HPRT	0.0364477	0.0429362	0.0386468
ACTB.EEF1A1.GAPDH.PGK1	0.0366466	0.0590271	0.0288665
ACTB.EEF1A1.GAPDH.PPIA	0.0448252	0.0901556	0.024714
ACTB.EEF1A1.GAPDH.SDHA	0.0448786	0.0487169	0.0395345
ACTB.EEF1A1.HPRT.PGK1	0.0414258	0.0765671	0.0346499
ACTB.EEF1A1.HPRT.PPIA	0.0434747	0.0782708	0.018557
ACTB.EEF1A1.HPRT.SDHA	0.0410125	0.0432244	0.0432123
ACTB.EEF1A1.PGK1.PPIA	0.0475045	0.0539274	0.0485655
ACTB.EEF1A1.PGK1.SDHA	0.0669539	0.09492	0.0951282
ACTB.EEF1A1.PPIA.SDHA	0.047477	0.0817025	0.0387459
ACTB.GAPDH.HPRT.PGK1	0.0482531	0.080005	0.0573141
ACTB.GAPDH.HPRT.PPIA	0.0534441	0.0951571	0.0406703
ACTB.GAPDH.HPRT.SDHA	0.0349266	0.045279	0.0195486
ACTB.GAPDH.PGK1.PPIA	0.0567456	0.0833657	0.0607618
ACTB.GAPDH.PGK1.SDHA	0.055506	0.101224	0.044669
ACTB.GAPDH.PPIA.SDHA	0.0396178	0.0716415	0.0318993
ACTB.HPRT.PGK1.PPIA	0.0581718	0.0811156	0.0615841
ACTB.HPRT.PGK1.SDHA	0.0619308	0.114509	0.049815
ACTB.HPRT.PPIA.SDHA	0.0369497	0.0554759	0.0256699
ACTB.PGK1.PPIA.SDHA	0.0571646	0.0833749	0.0701727
EEF1A1.GAPDH.HPRT.PGK1	0.0537583	0.0883576	0.0537501
EEF1A1.GAPDH.HPRT.PPIA	0.0492754	0.0749555	0.0652317
EEF1A1.GAPDH.HPRT.SDHA	0.0577365	0.0663449	0.070634
EEF1A1.GAPDH.PGK1.PPIA	0.0328882	0.0446149	0.0364337
EEF1A1.GAPDH.PGK1.SDHA	0.0411761	0.0581148	0.0228533
EEF1A1.GAPDH.PPIA.SDHA	0.0525694	0.0954514	0.0513876
EEF1A1.HPRT.PGK1.PPIA	0.0330048	0.0572841	0.0378428
EEF1A1.HPRT.PGK1.SDHA	0.0425489	0.0733268	0.0313399
EEF1A1.HPRT.PPIA.SDHA	0.0484349	0.080346	0.0514243
EEF1A1.PGK1.PPIA.SDHA	0.0430744	0.0642089	0.0292959
GAPDH.HPRT.PGK1.PPIA	0.0285658	0.0550911	0.0268411
GAPDH.HPRT.PGK1.SDHA	0.0529977	0.094353	0.0282072
GAPDH.HPRT.PPIA.SDHA	0.0350725	0.0607645	0.0380207
GAPDH.PGK1.PPIA.SDHA	0.0212127	0.0355025	0.017132
HPRT.PGK1.PPIA.SDHA	0.0257988	0.0615889	0.0189118
ACTB.EEF1A1.GAPDH.HPRT.PGK1	0.0336476	0.0539939	0.0221161
ACTB.EEF1A1.GAPDH.HPRT.PPIA	0.0363103	0.0713169	0.0219148
ACTB.EEF1A1.GAPDH.HPRT.SDHA	0.0408335	0.0370559	0.0383527
ACTB.EEF1A1.GAPDH.PGK1.PPIA	0.0301321	0.0385026	0.0186889
ACTB.EEF1A1.GAPDH.PGK1.SDHA	0.0379182	0.0580723	0.0215411
ACTB.EEF1A1.GAPDH.PPIA.SDHA	0.0368427	0.0752588	0.0221576
ACTB.EEF1A1.HPRT.PGK1.PPIA	0.0321883	0.0343535	0.0203854
ACTB.EEF1A1.HPRT.PGK1.SDHA	0.0409088	0.0742839	0.0272431
ACTB.EEF1A1.HPRT.PPIA.SDHA	0.034123	0.0610652	0.0208285
ACTB.EEF1A1.PGK1.PPIA.SDHA	0.0405742	0.0313997	0.0502321
ACTB.GAPDH.HPRT.PGK1.PPIA	0.0518653	0.075281	0.0503996
ACTB.GAPDH.HPRT.PGK1.SDHA	0.0452336	0.0842843	0.0268067
ACTB.GAPDH.HPRT.PPIA.SDHA	0.0299651	0.0553531	0.0178559
ACTB.GAPDH.PGK1.PPIA.SDHA	0.0356534	0.0485527	0.0369816
ACTB.HPRT.PGK1.PPIA.SDHA	0.0381468	0.063426	0.0380169
EEF1A1.GAPDH.HPRT.PGK1.PPIA	0.0387602	0.0594848	0.0444959
EEF1A1.GAPDH.HPRT.PGK1.SDHA	0.0465819	0.0687078	0.0369208
EEF1A1.GAPDH.HPRT.PPIA.SDHA	0.0434846	0.0727499	0.0519335
EEF1A1.GAPDH.PGK1.PPIA.SDHA	0.027605	0.0476111	0.0221259
EEF1A1.HPRT.PGK1.PPIA.SDHA	0.0254689	0.0365194	0.0255659
GAPDH.HPRT.PGK1.PPIA.SDHA	0.0261575	0.0507916	0.01823
ACTB.EEF1A1.GAPDH.HPRT.PGK1.PPIA	0.0187784	0.0228343	0.00971592
ACTB.EEF1A1.GAPDH.HPRT.PGK1.SDHA	0.0346234	0.0521417	0.0111661
ACTB.EEF1A1.GAPDH.HPRT.PPIA.SDHA	0.0295141	0.0587185	0.0222873
ACTB.EEF1A1.GAPDH.PGK1.PPIA.SDHA	0.0178537	0.0184271	0.0162434
ACTB.EEF1A1.HPRT.PGK1.PPIA.SDHA	0.0202	0.0196609	0.0188627
ACTB.GAPDH.HPRT.PGK1.PPIA.SDHA	0.025959	0.0404113	0.0226567
EEF1A1.GAPDH.HPRT.PGK1.PPIA.SDHA	0.0294207	0.0419762	0.0296786
ACTB.EEF1A1.GAPDH.HPRT.PGK1.PPIA.SDHA	0.00547533	0.00752507	0.00532322
