# Supplementary material for: Identification of Reference Proteins for Western Blot Analyses in Mouse Model Systems of 2,3,7,8-Tetrachlorodibenzo-P-Dioxin (TCDD) Toxicity
Source: PLoS One. 2014 Oct 17;9(10):e110730. doi: 10.1371/journal.pone.0110730 (PMC4201576; doi:10.1371/journal.pone.0110730)
Supplement: Table S4 — Comparison of mRNA and Protein Abundances. (XLS) [file pone.0110730.s008.xls]

## Sheet: Abundance Comparison
Experiment	Animal	Strain	Genotype	Gender	Time	Dose	Protein	Protein Quant	Mean Cq
S383	5	C57BL.6	WT	Female	6	0	GAPDH	NA	24.4586
S383	6	C57BL.6	WT	Female	6	0	GAPDH	8.35755	25.6452
S383	7	C57BL.6	WT	Female	6	0	GAPDH	7.93074	27.3084
S383	8	C57BL.6	WT	Female	6	0	GAPDH	7.81378	28.008
S383	14	C57BL.6	WT	Female	6	500	GAPDH	7.42626	23.9614
S383	15	C57BL.6	WT	Female	6	500	GAPDH	7.82018	22.8413
S383	16	C57BL.6	WT	Female	6	500	GAPDH	8.38802	24.1499
S383	17	C57BL.6	WT	Female	6	500	GAPDH	8.04439	23.7453
S383	18	C57BL.6	WT	Female	6	500	GAPDH	8.56605	25.5762
S383	1	C57BL.6	WT	Male	6	0	GAPDH	8.08215	24.2946
S383	2	C57BL.6	WT	Male	6	0	GAPDH	8.23362	28.0493
S383	3	C57BL.6	WT	Male	6	0	GAPDH	8.0607	27.6917
S383	4	C57BL.6	WT	Male	6	0	GAPDH	8.37069	26.9057
S383	9	C57BL.6	WT	Male	6	500	GAPDH	8.60733	26.9742
S383	10	C57BL.6	WT	Male	6	500	GAPDH	8.56986	25.3889
S383	11	C57BL.6	WT	Male	6	500	GAPDH	7.97728	25.9219
S383	12	C57BL.6	WT	Male	6	500	GAPDH	8.33092	26.4351
S383	13	C57BL.6	WT	Male	6	500	GAPDH	8.70044	24.0868
S381	13	DBA.2J	Ala375Val	Male	19	0	GAPDH	9.03617	26.1196
S381	14	DBA.2J	Ala375Val	Male	19	0	GAPDH	9.0954	25.2772
S381	15	DBA.2J	Ala375Val	Male	19	0	GAPDH	9.5411	22.8483
S381	16	DBA.2J	Ala375Val	Male	19	0	GAPDH	8.75822	24.7054
S381	17	DBA.2J	Ala375Val	Male	19	5	GAPDH	9.0954	25.6104
S381	18	DBA.2J	Ala375Val	Male	19	5	GAPDH	8.73809	25.0348
S381	19	DBA.2J	Ala375Val	Male	19	5	GAPDH	9.16239	28.1246
S381	20	DBA.2J	Ala375Val	Male	19	5	GAPDH	9.21189	25.0591
S381	21	DBA.2J	Ala375Val	Male	19	500	GAPDH	8.8857	26.749
S381	22	DBA.2J	Ala375Val	Male	19	500	GAPDH	8.90388	24.375
S381	23	DBA.2J	Ala375Val	Male	19	500	GAPDH	8.70736	23.7249
S381	24	DBA.2J	Ala375Val	Male	19	500	GAPDH	8.80413	22.0996
S381	757	C57BL.6	rWT	Male	19	0	GAPDH	8.60733	23.6799
S381	763	C57BL.6	rWT	Male	19	0	GAPDH	8.71081	25.5046
S381	768	C57BL.6	rWT	Male	19	0	GAPDH	8.91588	24.7504
S381	775	C57BL.6	rWT	Male	19	0	GAPDH	8.31288	24.52
S381	758	C57BL.6	rWT	Male	19	5	GAPDH	8.52748	24.2524
S381	762	C57BL.6	rWT	Male	19	5	GAPDH	9.06609	24.2524
S381	766	C57BL.6	rWT	Male	19	5	GAPDH	8.94837	22.9618
S381	773	C57BL.6	rWT	Male	19	5	GAPDH	8.74483	23.947
S381	761	C57BL.6	rWT	Male	19	500	GAPDH	8.71425	23.535
S381	765	C57BL.6	rWT	Male	19	500	GAPDH	8.85798	24.6885
S381	772	C57BL.6	rWT	Male	19	500	GAPDH	8.61102	25.248
S381	776	C57BL.6	rWT	Male	19	500	GAPDH	8.11374	24.9387
S380	1	C57BL.6	WT	Female	24	0	GAPDH	9.40514	28.0569
S380	2	C57BL.6	WT	Female	24	0	GAPDH	8.97728	24.5531
S380	3	C57BL.6	WT	Female	24	0	GAPDH	8.99718	24.3838
S380	11	C57BL.6	WT	Female	24	500	GAPDH	8.8392	23.7091
S380	12	C57BL.6	WT	Female	24	500	GAPDH	9.03342	23.3017
S380	13	C57BL.6	WT	Female	24	500	GAPDH	8.90388	24.0585
S380	14	C57BL.6	WT	Female	24	500	GAPDH	8.85175	23.8249
S380	15	C57BL.6	WT	Female	24	500	GAPDH	9.05257	25.3218
S382	1	C57BL.6	WT	Male	24	0	GAPDH	9.07414	21.0554
S382	2	C57BL.6	WT	Male	24	0	GAPDH	9.07948	21.8683
S382	3	C57BL.6	WT	Male	24	0	GAPDH	9.01402	22.6178
S382	4	C57BL.6	WT	Male	24	0	GAPDH	9	22.7376
S382	13	C57BL.6	WT	Male	24	500	GAPDH	9.16742	21.6684
S382	14	C57BL.6	WT	Male	24	500	GAPDH	9.46148	22.5115
S382	15	C57BL.6	WT	Male	24	500	GAPDH	9.49185	22.9895
S382	16	C57BL.6	WT	Male	24	500	GAPDH	9.26913	29.5215
S382	17	C57BL.6	WT	Male	24	500	GAPDH	8.97154	23.7554
S380	5	C57BL.6	WT	Female	72	0	GAPDH	8.58871	26.0599
S380	6	C57BL.6	WT	Female	72	0	GAPDH	8.52748	24.9007
S380	7	C57BL.6	WT	Female	72	0	GAPDH	8.08746	24.8111
S380	16	C57BL.6	WT	Female	72	0	GAPDH	8.75154	28.0411
S380	4	C57BL.6	WT	Female	72	500	GAPDH	8.48382	28.3325
S380	17	C57BL.6	WT	Female	72	500	GAPDH	8.42206	25.1785
S380	18	C57BL.6	WT	Female	72	500	GAPDH	8.5812	25.8704
S380	19	C57BL.6	WT	Female	72	500	GAPDH	8.36632	24.8514
S380	20	C57BL.6	WT	Female	72	500	GAPDH	8.40514	25.1646
S382	5	C57BL.6	WT	Male	72	0	GAPDH	8.71768	NA
S382	6	C57BL.6	WT	Male	72	0	GAPDH	8.66178	22.9882
S382	7	C57BL.6	WT	Male	72	0	GAPDH	8.21432	22.702
S382	8	C57BL.6	WT	Male	72	0	GAPDH	7.98868	21.5631
S382	18	C57BL.6	WT	Male	72	500	GAPDH	8.71081	23.3447
S382	19	C57BL.6	WT	Male	72	500	GAPDH	8.82337	25.9365
S382	20	C57BL.6	WT	Male	72	500	GAPDH	8.27146	24.5874
S382	21	C57BL.6	WT	Male	72	500	GAPDH	8.13443	25.8073
S382	22	C57BL.6	WT	Male	72	500	GAPDH	8.10852	23.7691
S364	270	C57BL.6	DEL	Male	96	0	GAPDH	6.87036	23.0504
S364	280	C57BL.6	DEL	Male	96	0	GAPDH	6.84549	23.3208
S364	302	C57BL.6	DEL	Male	96	0	GAPDH	6.93074	23.6582
S364	304	C57BL.6	DEL	Male	96	0	GAPDH	7.16993	22.928
S364	317	C57BL.6	DEL	Male	96	0	GAPDH	6.83289	23.0796
S364	271	C57BL.6	DEL	Male	96	125	GAPDH	6.91886	24.102
S364	283	C57BL.6	DEL	Male	96	125	GAPDH	6.67243	23.9584
S364	293	C57BL.6	DEL	Male	96	125	GAPDH	6.94251	22.8606
S364	316	C57BL.6	DEL	Male	96	125	GAPDH	7.04439	23.72
S364	276	C57BL.6	DEL	Male	96	250	GAPDH	6.85798	23.6613
S364	295	C57BL.6	DEL	Male	96	250	GAPDH	6.65821	22.4839
S364	301	C57BL.6	DEL	Male	96	250	GAPDH	NA	22.9419
S364	305	C57BL.6	DEL	Male	96	250	GAPDH	6.74147	25.1002
S364	274	C57BL.6	DEL	Male	96	500	GAPDH	7.04439	23.4902
S364	285	C57BL.6	DEL	Male	96	500	GAPDH	NA	22.722
S364	300	C57BL.6	DEL	Male	96	500	GAPDH	7.2854	24.2024
S364	307	C57BL.6	DEL	Male	96	500	GAPDH	7.20945	22.4224
S364	275	C57BL.6	DEL	Male	96	1000	GAPDH	6.64386	22.9177
S364	284	C57BL.6	DEL	Male	96	1000	GAPDH	6.75489	22.5933
S364	292	C57BL.6	DEL	Male	96	1000	GAPDH	7.19967	22.0686
S364	315	C57BL.6	DEL	Male	96	1000	GAPDH	7.33092	22.8605
S364	372	C57BL.6	INS	Male	96	0	GAPDH	7.87036	22.9997
S364	385	C57BL.6	INS	Male	96	0	GAPDH	7.7879	22.8259
S364	410	C57BL.6	INS	Male	96	0	GAPDH	7.7211	24.6088
S364	417	C57BL.6	INS	Male	96	0	GAPDH	7.77479	24.0876
S364	447	C57BL.6	INS	Male	96	0	GAPDH	7.60733	24.1956
S364	380	C57BL.6	INS	Male	96	125	GAPDH	7.59246	22.9186
S364	396	C57BL.6	INS	Male	96	125	GAPDH	8.02791	23.0253
S364	414	C57BL.6	INS	Male	96	125	GAPDH	7.88874	23.6512
S364	425	C57BL.6	INS	Male	96	125	GAPDH	7.76818	23.9789
S364	389	C57BL.6	INS	Male	96	250	GAPDH	7.44294	22.9867
S364	411	C57BL.6	INS	Male	96	250	GAPDH	7.33092	23.4839
S364	415	C57BL.6	INS	Male	96	250	GAPDH	7.40088	24.2159
S364	433	C57BL.6	INS	Male	96	250	GAPDH	7.56224	22.7926
S364	390	C57BL.6	INS	Male	96	500	GAPDH	7.13955	23.8425
S364	408	C57BL.6	INS	Male	96	500	GAPDH	7.60733	23.3389
S364	416	C57BL.6	INS	Male	96	500	GAPDH	8.36194	22.6528
S364	419	C57BL.6	INS	Male	96	500	GAPDH	7.67948	22.9652
S364	373	C57BL.6	INS	Male	96	1000	GAPDH	7.46761	24.3224
S364	402	C57BL.6	INS	Male	96	1000	GAPDH	7.50779	25.1276
S364	418	C57BL.6	INS	Male	96	1000	GAPDH	7.33092	23.1442
S364	426	C57BL.6	INS	Male	96	1000	GAPDH	7.48382	23.2553
S364	434	C57BL.6	INS	Male	96	1000	GAPDH	7	23.0024
S364	528	C57BL.6	rWT	Male	96	0	GAPDH	8.90087	24.3261
S364	595	C57BL.6	rWT	Male	96	0	GAPDH	8.76155	24.1839
S364	612	C57BL.6	rWT	Male	96	0	GAPDH	8.72451	23.0728
S364	636	C57BL.6	rWT	Male	96	0	GAPDH	8.7039	NA
S364	642	C57BL.6	rWT	Male	96	0	GAPDH	8.69349	NA
S364	543	C57BL.6	rWT	Male	96	125	GAPDH	9	25.3502
S364	564	C57BL.6	rWT	Male	96	125	GAPDH	8.84862	23.2559
S364	599	C57BL.6	rWT	Male	96	125	GAPDH	NA	22.6031
S364	635	C57BL.6	rWT	Male	96	125	GAPDH	8.94544	22.265
S364	551	C57BL.6	rWT	Male	96	250	GAPDH	NA	22.2314
S364	562	C57BL.6	rWT	Male	96	250	GAPDH	8.99152	22.8434
S364	600	C57BL.6	rWT	Male	96	250	GAPDH	NA	21.3643
S364	627	C57BL.6	rWT	Male	96	250	GAPDH	NA	21.8712
S364	552	C57BL.6	rWT	Male	96	500	GAPDH	9.25267	23.3781
S364	563	C57BL.6	rWT	Male	96	500	GAPDH	9.04439	23.7215
S364	596	C57BL.6	rWT	Male	96	500	GAPDH	8.5157	22.4463
S364	625	C57BL.6	rWT	Male	96	500	GAPDH	8.71425	21.8739
S364	553	C57BL.6	rWT	Male	96	1000	GAPDH	8.84862	21.1892
S364	597	C57BL.6	rWT	Male	96	1000	GAPDH	8.64746	21.1567
S364	602	C57BL.6	rWT	Male	96	1000	GAPDH	8.64386	23.3574
S386	1	C57BL.6	WT	Female	96	0	GAPDH	8.85487	23.9469
S386	2	C57BL.6	WT	Female	96	0	GAPDH	8.84235	23.3673
S386	3	C57BL.6	WT	Female	96	0	GAPDH	8.79766	23.9957
S386	4	C57BL.6	WT	Female	96	0	GAPDH	8.82018	22.7548
S386	5	C57BL.6	WT	Female	96	0	GAPDH	9.16239	22.4336
S386	6	C57BL.6	WT	Female	96	125	GAPDH	9	22.2148
S386	7	C57BL.6	WT	Female	96	125	GAPDH	8.97728	22.8729
S386	8	C57BL.6	WT	Female	96	125	GAPDH	8.81378	22.3533
S386	9	C57BL.6	WT	Female	96	125	GAPDH	8.59619	22.1732
S386	10	C57BL.6	WT	Female	96	125	GAPDH	8.40514	22.1366
S386	11	C57BL.6	WT	Female	96	250	GAPDH	8.58496	22.7117
S386	12	C57BL.6	WT	Female	96	250	GAPDH	8.59991	22.4171
S386	13	C57BL.6	WT	Female	96	250	GAPDH	8.54303	22.0224
S386	15	C57BL.6	WT	Female	96	250	GAPDH	8.58496	22.0148
S386	16	C57BL.6	WT	Female	96	500	GAPDH	8.45121	22.6705
S386	17	C57BL.6	WT	Female	96	500	GAPDH	8.64386	23.4349
S386	18	C57BL.6	WT	Female	96	500	GAPDH	8.86728	22.6682
S386	19	C57BL.6	WT	Female	96	500	GAPDH	8.5157	22.3452
S386	20	C57BL.6	WT	Female	96	500	GAPDH	NA	23.4511
S386	21	C57BL.6	WT	Female	96	1000	GAPDH	8.97441	23.8796
S386	22	C57BL.6	WT	Female	96	1000	GAPDH	8.79442	23.4568
S386	23	C57BL.6	WT	Female	96	1000	GAPDH	8.56605	23.0637
S386	24	C57BL.6	WT	Female	96	1000	GAPDH	8.93664	22.7553
S386	25	C57BL.6	WT	Female	96	1000	GAPDH	8.87036	24.3561
S374	1	C57BL.6	WT	Male	96	0	GAPDH	9.03617	23.3697
S374	2	C57BL.6	WT	Male	96	0	GAPDH	9.16993	23.6818
S374	3	C57BL.6	WT	Male	96	0	GAPDH	9.04439	24.3661
S374	4	C57BL.6	WT	Male	96	0	GAPDH	9.26209	24.517
S374	5	C57BL.6	WT	Male	96	125	GAPDH	9.11374	24.0881
S374	6	C57BL.6	WT	Male	96	125	GAPDH	9.37287	25.4843
S374	7	C57BL.6	WT	Male	96	125	GAPDH	9.0607	24.7308
S374	8	C57BL.6	WT	Male	96	125	GAPDH	8.88264	25.0923
S374	9	C57BL.6	WT	Male	96	250	GAPDH	8.91886	24.7763
S374	10	C57BL.6	WT	Male	96	250	GAPDH	8.84235	24.871
S374	11	C57BL.6	WT	Male	96	250	GAPDH	9.15228	25.7604
S374	12	C57BL.6	WT	Male	96	250	GAPDH	9.09276	26.6344
S374	13	C57BL.6	WT	Male	96	500	GAPDH	9.06878	24.2593
S374	14	C57BL.6	WT	Male	96	500	GAPDH	9.05528	24.2393
S374	15	C57BL.6	WT	Male	96	500	GAPDH	9.08215	26.4883
S374	16	C57BL.6	WT	Male	96	500	GAPDH	9.10852	25.5779
S374	17	C57BL.6	WT	Male	96	1000	GAPDH	9.16993	24.9006
S374	18	C57BL.6	WT	Male	96	1000	GAPDH	9.35535	26.6916
S374	19	C57BL.6	WT	Male	96	1000	GAPDH	9.16993	23.6559
S374	20	C57BL.6	WT	Male	96	1000	GAPDH	8.87652	26.348
S380	8	C57BL.6	WT	Female	144	0	GAPDH	8.82972	23.438
S380	9	C57BL.6	WT	Female	144	0	GAPDH	8.43463	26.3831
S380	10	C57BL.6	WT	Female	144	0	GAPDH	8.65105	25.4736
S380	21	C57BL.6	WT	Female	144	500	GAPDH	8.79766	24.4562
S380	22	C57BL.6	WT	Female	144	500	GAPDH	8.62936	24.1134
S380	23	C57BL.6	WT	Female	144	500	GAPDH	8.47978	26.8024
S380	24	C57BL.6	WT	Female	144	500	GAPDH	8.81698	26.9289
S380	25	C57BL.6	WT	Female	144	500	GAPDH	8.43045	25.2927
S382	9	C57BL.6	WT	Male	144	0	GAPDH	9.13955	22.9952
S382	10	C57BL.6	WT	Male	144	0	GAPDH	NA	22.5997
S382	11	C57BL.6	WT	Male	144	0	GAPDH	8.74483	23.1164
S382	12	C57BL.6	WT	Male	144	0	GAPDH	8.59991	22.9451
S382	23	C57BL.6	WT	Male	144	500	GAPDH	8.65821	24.2205
S382	24	C57BL.6	WT	Male	144	500	GAPDH	NA	26.2591
S382	25	C57BL.6	WT	Male	144	500	GAPDH	8.50383	22.9794
S382	26	C57BL.6	WT	Male	144	500	GAPDH	8.3966	24.8716
S382	27	C57BL.6	WT	Male	144	500	GAPDH	8.3443	24.5694
S383	5	C57BL.6	WT	Female	6	0	PPIA	NA	22.6687
S383	6	C57BL.6	WT	Female	6	0	PPIA	NA	23.0771
S383	7	C57BL.6	WT	Female	6	0	PPIA	6.2854	22.8029
S383	8	C57BL.6	WT	Female	6	0	PPIA	6.61471	22.9315
S383	14	C57BL.6	WT	Female	6	500	PPIA	6.88264	23.0375
S383	15	C57BL.6	WT	Female	6	500	PPIA	7.15987	23.0674
S383	16	C57BL.6	WT	Female	6	500	PPIA	6.65821	23.857
S383	17	C57BL.6	WT	Female	6	500	PPIA	7.33092	23.1808
S383	18	C57BL.6	WT	Female	6	500	PPIA	7.3837	24.425
S383	1	C57BL.6	WT	Male	6	0	PPIA	7.6865	22.9837
S383	2	C57BL.6	WT	Male	6	0	PPIA	6.9542	23.693
S383	3	C57BL.6	WT	Male	6	0	PPIA	7.18982	23.0598
S383	4	C57BL.6	WT	Male	6	0	PPIA	7.07682	23.3144
S383	9	C57BL.6	WT	Male	6	500	PPIA	7.35755	23.0887
S383	10	C57BL.6	WT	Male	6	500	PPIA	7.5157	23.1396
S383	11	C57BL.6	WT	Male	6	500	PPIA	7.77479	23.1335
S383	12	C57BL.6	WT	Male	6	500	PPIA	7.06609	23.0969
S383	13	C57BL.6	WT	Male	6	500	PPIA	7.39232	22.8613
S381	13	DBA.2J	Ala375Val	Male	19	0	PPIA	7.71425	21.265
S381	14	DBA.2J	Ala375Val	Male	19	0	PPIA	7.78136	21.4663
S381	15	DBA.2J	Ala375Val	Male	19	0	PPIA	7.54689	20.9852
S381	16	DBA.2J	Ala375Val	Male	19	0	PPIA	7.45121	21.319
S381	17	DBA.2J	Ala375Val	Male	19	5	PPIA	7.62205	21.3961
S381	18	DBA.2J	Ala375Val	Male	19	5	PPIA	7.80735	21.2136
S381	19	DBA.2J	Ala375Val	Male	19	5	PPIA	7.94251	21.8101
S381	20	DBA.2J	Ala375Val	Male	19	5	PPIA	7.53138	21.3634
S381	21	DBA.2J	Ala375Val	Male	19	500	PPIA	7.55459	21.2626
S381	22	DBA.2J	Ala375Val	Male	19	500	PPIA	7.37504	21.0335
S381	23	DBA.2J	Ala375Val	Male	19	500	PPIA	7.49185	23.3864
S381	24	DBA.2J	Ala375Val	Male	19	500	PPIA	7.8392	23.096
S381	757	C57BL.6	rWT	Male	19	0	PPIA	7.13955	23.2693
S381	763	C57BL.6	rWT	Male	19	0	PPIA	7.40088	23.0328
S381	768	C57BL.6	rWT	Male	19	0	PPIA	7.47573	23.3241
S381	775	C57BL.6	rWT	Male	19	0	PPIA	7.45943	23.8133
S381	758	C57BL.6	rWT	Male	19	5	PPIA	7.53138	23.0189
S381	762	C57BL.6	rWT	Male	19	5	PPIA	7.85798	22.9898
S381	766	C57BL.6	rWT	Male	19	5	PPIA	7.65105	22.9753
S381	773	C57BL.6	rWT	Male	19	5	PPIA	7.09803	22.9791
S381	761	C57BL.6	rWT	Male	19	500	PPIA	7.8009	23.3351
S381	765	C57BL.6	rWT	Male	19	500	PPIA	7.98299	22.8629
S381	772	C57BL.6	rWT	Male	19	500	PPIA	7.6865	23.1378
S381	776	C57BL.6	rWT	Male	19	500	PPIA	7.59991	23.0014
S380	1	C57BL.6	WT	Female	24	0	PPIA	NA	23.7936
S380	2	C57BL.6	WT	Female	24	0	PPIA	7.80735	23.0677
S380	3	C57BL.6	WT	Female	24	0	PPIA	7.67948	23.542
S380	11	C57BL.6	WT	Female	24	500	PPIA	7.67948	20.8456
S380	12	C57BL.6	WT	Female	24	500	PPIA	7.59246	20.7337
S380	13	C57BL.6	WT	Female	24	500	PPIA	7.67948	20.6848
S380	14	C57BL.6	WT	Female	24	500	PPIA	7.96	20.5133
S380	15	C57BL.6	WT	Female	24	500	PPIA	8.0607	21.4461
S382	1	C57BL.6	WT	Male	24	0	PPIA	8.01681	22.5763
S382	2	C57BL.6	WT	Male	24	0	PPIA	8.26209	23.5435
S382	3	C57BL.6	WT	Male	24	0	PPIA	8.01123	23.4255
S382	4	C57BL.6	WT	Male	24	0	PPIA	7.88264	23.5232
S382	13	C57BL.6	WT	Male	24	500	PPIA	8.38802	22.7664
S382	14	C57BL.6	WT	Male	24	500	PPIA	8.26679	22.8475
S382	15	C57BL.6	WT	Male	24	500	PPIA	8.41785	22.5829
S382	16	C57BL.6	WT	Male	24	500	PPIA	8.12928	23.5368
S382	17	C57BL.6	WT	Male	24	500	PPIA	8.17493	22.5115
S380	5	C57BL.6	WT	Female	72	0	PPIA	8.09276	22.9257
S380	6	C57BL.6	WT	Female	72	0	PPIA	8.73471	20.843
S380	7	C57BL.6	WT	Female	72	0	PPIA	8.5812	21.4732
S380	16	C57BL.6	WT	Female	72	0	PPIA	8.21917	22.2255
S380	4	C57BL.6	WT	Female	72	500	PPIA	8.46761	24.2814
S380	17	C57BL.6	WT	Female	72	500	PPIA	8.30834	20.9087
S380	18	C57BL.6	WT	Female	72	500	PPIA	8.55459	20.856
S380	19	C57BL.6	WT	Female	72	500	PPIA	8.68299	21.0304
S380	20	C57BL.6	WT	Female	72	500	PPIA	8.84862	21.2131
S382	5	C57BL.6	WT	Male	72	0	PPIA	8.37069	23.6017
S382	6	C57BL.6	WT	Male	72	0	PPIA	8.41363	23.1008
S382	7	C57BL.6	WT	Male	72	0	PPIA	8.26679	23.2482
S382	8	C57BL.6	WT	Male	72	0	PPIA	8.35315	22.8629
S382	18	C57BL.6	WT	Male	72	500	PPIA	8.87344	22.5566
S382	19	C57BL.6	WT	Male	72	500	PPIA	8.86419	22.7867
S382	20	C57BL.6	WT	Male	72	500	PPIA	8.77808	23.0697
S382	21	C57BL.6	WT	Male	72	500	PPIA	8.62936	23.2146
S382	22	C57BL.6	WT	Male	72	500	PPIA	8.51175	22.5688
S364	270	C57BL.6	DEL	Male	96	0	PPIA	NA	23.1578
S364	280	C57BL.6	DEL	Male	96	0	PPIA	8.13955	20.8403
S364	302	C57BL.6	DEL	Male	96	0	PPIA	7.97728	20.3984
S364	304	C57BL.6	DEL	Male	96	0	PPIA	8.33539	20.695
S364	317	C57BL.6	DEL	Male	96	0	PPIA	8.10852	23.0816
S364	271	C57BL.6	DEL	Male	96	125	PPIA	8.57365	20.2485
S364	283	C57BL.6	DEL	Male	96	125	PPIA	8.60733	20.6799
S364	293	C57BL.6	DEL	Male	96	125	PPIA	8.48382	19.8232
S364	316	C57BL.6	DEL	Male	96	125	PPIA	8.91588	22.8174
S364	276	C57BL.6	DEL	Male	96	250	PPIA	8.49185	20.5359
S364	295	C57BL.6	DEL	Male	96	250	PPIA	8.07146	19.9826
S364	301	C57BL.6	DEL	Male	96	250	PPIA	NA	20.0018
S364	305	C57BL.6	DEL	Male	96	250	PPIA	8.07682	23.0094
S364	274	C57BL.6	DEL	Male	96	500	PPIA	8.45533	20.2427
S364	285	C57BL.6	DEL	Male	96	500	PPIA	NA	20.2078
S364	300	C57BL.6	DEL	Male	96	500	PPIA	9.04439	20.5938
S364	307	C57BL.6	DEL	Male	96	500	PPIA	8.39232	21.9134
S364	275	C57BL.6	DEL	Male	96	1000	PPIA	8.24317	20.0812
S364	284	C57BL.6	DEL	Male	96	1000	PPIA	8.33092	20.4934
S364	292	C57BL.6	DEL	Male	96	1000	PPIA	8.2854	19.5866
S364	315	C57BL.6	DEL	Male	96	1000	PPIA	8.39232	22.2915
S364	372	C57BL.6	INS	Male	96	0	PPIA	9.1267	22.402
S364	385	C57BL.6	INS	Male	96	0	PPIA	8.97154	22.415
S364	410	C57BL.6	INS	Male	96	0	PPIA	8.43463	23.0258
S364	417	C57BL.6	INS	Male	96	0	PPIA	8.73809	22.7966
S364	447	C57BL.6	INS	Male	96	0	PPIA	8.87344	23.1266
S364	380	C57BL.6	INS	Male	96	125	PPIA	9.04985	22.5869
S364	396	C57BL.6	INS	Male	96	125	PPIA	9.25267	22.5932
S364	414	C57BL.6	INS	Male	96	125	PPIA	9.07414	21.8895
S364	425	C57BL.6	INS	Male	96	125	PPIA	9.14466	22.0318
S364	389	C57BL.6	INS	Male	96	250	PPIA	9.08481	22.5913
S364	411	C57BL.6	INS	Male	96	250	PPIA	8.96578	22.1754
S364	415	C57BL.6	INS	Male	96	250	PPIA	9.35094	26.17
S364	433	C57BL.6	INS	Male	96	250	PPIA	9.11894	21.5711
S364	390	C57BL.6	INS	Male	96	500	PPIA	9.20457	22.3136
S364	408	C57BL.6	INS	Male	96	500	PPIA	9.15987	22.4351
S364	416	C57BL.6	INS	Male	96	500	PPIA	9.13955	23.251
S364	419	C57BL.6	INS	Male	96	500	PPIA	9.25739	22.0135
S364	373	C57BL.6	INS	Male	96	1000	PPIA	9.42836	22.7469
S364	402	C57BL.6	INS	Male	96	1000	PPIA	9.53528	22.8843
S364	418	C57BL.6	INS	Male	96	1000	PPIA	9.41151	22.1635
S364	426	C57BL.6	INS	Male	96	1000	PPIA	9.33762	22.3685
S364	434	C57BL.6	INS	Male	96	1000	PPIA	NA	22.3445
S364	528	C57BL.6	rWT	Male	96	0	PPIA	9.26444	22.8398
S364	595	C57BL.6	rWT	Male	96	0	PPIA	9.19476	24.0361
S364	612	C57BL.6	rWT	Male	96	0	PPIA	8.87036	23.2015
S364	636	C57BL.6	rWT	Male	96	0	PPIA	8.93074	NA
S364	642	C57BL.6	rWT	Male	96	0	PPIA	9.0954	NA
S364	543	C57BL.6	rWT	Male	96	125	PPIA	9.84235	21.1477
S364	564	C57BL.6	rWT	Male	96	125	PPIA	9.79279	22.2472
S364	599	C57BL.6	rWT	Male	96	125	PPIA	NA	22.7604
S364	635	C57BL.6	rWT	Male	96	125	PPIA	9.42417	22.3873
S364	551	C57BL.6	rWT	Male	96	250	PPIA	NA	21.2818
S364	562	C57BL.6	rWT	Male	96	250	PPIA	9.00282	22.3792
S364	600	C57BL.6	rWT	Male	96	250	PPIA	NA	22.1932
S364	627	C57BL.6	rWT	Male	96	250	PPIA	NA	21.7907
S364	552	C57BL.6	rWT	Male	96	500	PPIA	9.90539	21.9719
S364	563	C57BL.6	rWT	Male	96	500	PPIA	9.84235	21.7408
S364	596	C57BL.6	rWT	Male	96	500	PPIA	9.42836	22.1923
S364	625	C57BL.6	rWT	Male	96	500	PPIA	9.66	24.032
S364	553	C57BL.6	rWT	Male	96	1000	PPIA	9.50383	21.5916
S364	597	C57BL.6	rWT	Male	96	1000	PPIA	9.34651	21.1261
S364	602	C57BL.6	rWT	Male	96	1000	PPIA	9.63481	21.9272
S386	1	C57BL.6	WT	Female	96	0	PPIA	9.16993	21.8013
S386	2	C57BL.6	WT	Female	96	0	PPIA	9.28771	21.3666
S386	3	C57BL.6	WT	Female	96	0	PPIA	8.54689	21.3327
S386	4	C57BL.6	WT	Female	96	0	PPIA	8.90689	23.1485
S386	5	C57BL.6	WT	Female	96	0	PPIA	8.87652	23.2616
S386	6	C57BL.6	WT	Female	96	125	PPIA	9.81218	22.7891
S386	7	C57BL.6	WT	Female	96	125	PPIA	9.84549	22.8133
S386	8	C57BL.6	WT	Female	96	125	PPIA	9.18982	23.0373
S386	9	C57BL.6	WT	Female	96	125	PPIA	9.33762	23.5644
S386	10	C57BL.6	WT	Female	96	125	PPIA	8.91289	22.9912
S386	11	C57BL.6	WT	Female	96	250	PPIA	8.91588	22.5786
S386	12	C57BL.6	WT	Female	96	250	PPIA	9.09276	23.9022
S386	13	C57BL.6	WT	Female	96	250	PPIA	9.38802	22.8489
S386	15	C57BL.6	WT	Female	96	250	PPIA	9.35975	23.1447
S386	16	C57BL.6	WT	Female	96	500	PPIA	9.44708	22.4859
S386	17	C57BL.6	WT	Female	96	500	PPIA	9.56033	22.4551
S386	18	C57BL.6	WT	Female	96	500	PPIA	9.13699	22.5592
S386	19	C57BL.6	WT	Female	96	500	PPIA	8.76155	22.7248
S386	20	C57BL.6	WT	Female	96	500	PPIA	NA	23.1447
S386	21	C57BL.6	WT	Female	96	1000	PPIA	9.17243	25.6855
S386	22	C57BL.6	WT	Female	96	1000	PPIA	9.31061	22.9119
S386	23	C57BL.6	WT	Female	96	1000	PPIA	8.85175	23.019
S386	24	C57BL.6	WT	Female	96	1000	PPIA	9.10066	22.6423
S386	25	C57BL.6	WT	Female	96	1000	PPIA	8.87036	24.9756
S374	1	C57BL.6	WT	Male	96	0	PPIA	9.15482	23.2223
S374	2	C57BL.6	WT	Male	96	0	PPIA	9.28771	22.5509
S374	3	C57BL.6	WT	Male	96	0	PPIA	8.61839	23.051
S374	4	C57BL.6	WT	Male	96	0	PPIA	9.19967	22.6426
S374	5	C57BL.6	WT	Male	96	125	PPIA	9.5216	22.4392
S374	6	C57BL.6	WT	Male	96	125	PPIA	9.43671	22.0923
S374	7	C57BL.6	WT	Male	96	125	PPIA	9.29921	22.3194
S374	8	C57BL.6	WT	Male	96	125	PPIA	9.19967	22.4662
S374	9	C57BL.6	WT	Male	96	250	PPIA	9.43463	22.3939
S374	10	C57BL.6	WT	Male	96	250	PPIA	9.36632	21.8611
S374	11	C57BL.6	WT	Male	96	250	PPIA	9.44294	22.2935
S374	12	C57BL.6	WT	Male	96	250	PPIA	9.37069	22.3053
S374	13	C57BL.6	WT	Male	96	500	PPIA	9.13699	22.5445
S374	14	C57BL.6	WT	Male	96	500	PPIA	9.26679	22.2342
S374	15	C57BL.6	WT	Male	96	500	PPIA	9.0607	22.6703
S374	16	C57BL.6	WT	Male	96	500	PPIA	8.96	22.62
S374	17	C57BL.6	WT	Male	96	1000	PPIA	9.16239	22.6261
S374	18	C57BL.6	WT	Male	96	1000	PPIA	9.04985	22.6491
S374	19	C57BL.6	WT	Male	96	1000	PPIA	8.90388	20.4436
S374	20	C57BL.6	WT	Male	96	1000	PPIA	8.94251	20.4018
S380	8	C57BL.6	WT	Female	144	0	PPIA	8.33985	20.853
S380	9	C57BL.6	WT	Female	144	0	PPIA	8.52748	21.8875
S380	10	C57BL.6	WT	Female	144	0	PPIA	8.92184	20.9956
S380	21	C57BL.6	WT	Female	144	500	PPIA	8.81378	20.8542
S380	22	C57BL.6	WT	Female	144	500	PPIA	8.70736	27.6218
S380	23	C57BL.6	WT	Female	144	500	PPIA	8.8392	21.7212
S380	24	C57BL.6	WT	Female	144	500	PPIA	9.17742	21.36
S380	25	C57BL.6	WT	Female	144	500	PPIA	9.1472	21.1287
S382	9	C57BL.6	WT	Male	144	0	PPIA	8.69349	22.9054
S382	10	C57BL.6	WT	Male	144	0	PPIA	NA	23.0247
S382	11	C57BL.6	WT	Male	144	0	PPIA	8.94251	23.512
S382	12	C57BL.6	WT	Male	144	0	PPIA	8.86728	23.0151
S382	23	C57BL.6	WT	Male	144	500	PPIA	9.35755	22.4552
S382	24	C57BL.6	WT	Male	144	500	PPIA	NA	22.3285
S382	25	C57BL.6	WT	Male	144	500	PPIA	9.03342	22.6942
S382	26	C57BL.6	WT	Male	144	500	PPIA	9.09011	22.7163
S382	27	C57BL.6	WT	Male	144	500	PPIA	8.89482	23.0033
S383	5	C57BL.6	WT	Female	6	0	HPRT	8.77479	28
S383	6	C57BL.6	WT	Female	6	0	HPRT	8.62205	28.3194
S383	7	C57BL.6	WT	Female	6	0	HPRT	8.74147	27.9465
S383	8	C57BL.6	WT	Female	6	0	HPRT	8.37069	28.2408
S383	14	C57BL.6	WT	Female	6	500	HPRT	8.10329	27.8189
S383	15	C57BL.6	WT	Female	6	500	HPRT	8.35755	28.0555
S383	16	C57BL.6	WT	Female	6	500	HPRT	8.61839	27.881
S383	17	C57BL.6	WT	Female	6	500	HPRT	8.54303	28.5572
S383	18	C57BL.6	WT	Female	6	500	HPRT	8.49185	28.856
S383	1	C57BL.6	WT	Male	6	0	HPRT	9.14975	27.9727
S383	2	C57BL.6	WT	Male	6	0	HPRT	9.04166	28.0874
S383	3	C57BL.6	WT	Male	6	0	HPRT	9.04166	28.0269
S383	4	C57BL.6	WT	Male	6	0	HPRT	9.23122	27.8058
S383	9	C57BL.6	WT	Male	6	500	HPRT	9.09011	27.7104
S383	10	C57BL.6	WT	Male	6	500	HPRT	9.33985	27.8205
S383	11	C57BL.6	WT	Male	6	500	HPRT	8.98584	27.7187
S383	12	C57BL.6	WT	Male	6	500	HPRT	9.20212	27.861
S383	13	C57BL.6	WT	Male	6	500	HPRT	9.07948	27.8294
S381	13	DBA.2J	Ala375Val	Male	19	0	HPRT	8.9629	27.8125
S381	14	DBA.2J	Ala375Val	Male	19	0	HPRT	8.70044	27.8632
S381	15	DBA.2J	Ala375Val	Male	19	0	HPRT	8.93074	27.5926
S381	16	DBA.2J	Ala375Val	Male	19	0	HPRT	8.61102	27.6104
S381	17	DBA.2J	Ala375Val	Male	19	5	HPRT	9.32643	27.6246
S381	18	DBA.2J	Ala375Val	Male	19	5	HPRT	8.46352	27.5776
S381	19	DBA.2J	Ala375Val	Male	19	5	HPRT	9.26679	28.0843
S381	20	DBA.2J	Ala375Val	Male	19	5	HPRT	9.12928	27.8225
S381	21	DBA.2J	Ala375Val	Male	19	500	HPRT	8.77479	27.3477
S381	22	DBA.2J	Ala375Val	Male	19	500	HPRT	9.07414	27.3569
S381	23	DBA.2J	Ala375Val	Male	19	500	HPRT	8.49985	27.6086
S381	24	DBA.2J	Ala375Val	Male	19	500	HPRT	8.63662	27.4399
S381	757	C57BL.6	rWT	Male	19	0	HPRT	8.84549	27.2721
S381	763	C57BL.6	rWT	Male	19	0	HPRT	8.98868	27.0035
S381	768	C57BL.6	rWT	Male	19	0	HPRT	9.19476	27.2199
S381	775	C57BL.6	rWT	Male	19	0	HPRT	8.73809	27.737
S381	758	C57BL.6	rWT	Male	19	5	HPRT	8.75822	27.0995
S381	762	C57BL.6	rWT	Male	19	5	HPRT	9.16491	27.0505
S381	766	C57BL.6	rWT	Male	19	5	HPRT	8.99435	26.8881
S381	773	C57BL.6	rWT	Male	19	5	HPRT	8.84549	26.8209
S381	761	C57BL.6	rWT	Male	19	500	HPRT	9.26444	27.0061
S381	765	C57BL.6	rWT	Male	19	500	HPRT	9.19229	26.8515
S381	772	C57BL.6	rWT	Male	19	500	HPRT	9.15987	27.0081
S381	776	C57BL.6	rWT	Male	19	500	HPRT	8.58871	27.0416
S380	1	C57BL.6	WT	Female	24	0	HPRT	8.70736	28.3647
S380	2	C57BL.6	WT	Female	24	0	HPRT	7.96578	28.005
S380	3	C57BL.6	WT	Female	24	0	HPRT	8.30834	28.0675
S380	11	C57BL.6	WT	Female	24	500	HPRT	7.78136	26.3477
S380	12	C57BL.6	WT	Female	24	500	HPRT	7.90087	26.1907
S380	13	C57BL.6	WT	Female	24	500	HPRT	7.88264	26.5989
S380	14	C57BL.6	WT	Female	24	500	HPRT	8.16491	26.6616
S380	15	C57BL.6	WT	Female	24	500	HPRT	8.41363	27.4915
S382	1	C57BL.6	WT	Male	24	0	HPRT	8.7211	27.1406
S382	2	C57BL.6	WT	Male	24	0	HPRT	8.76155	27.4395
S382	3	C57BL.6	WT	Male	24	0	HPRT	8.85487	27.5551
S382	4	C57BL.6	WT	Male	24	0	HPRT	8.65105	27.3884
S382	13	C57BL.6	WT	Male	24	500	HPRT	8.41363	27.1305
S382	14	C57BL.6	WT	Male	24	500	HPRT	8.69697	26.8598
S382	15	C57BL.6	WT	Male	24	500	HPRT	9.03617	26.6267
S382	16	C57BL.6	WT	Male	24	500	HPRT	8.87344	27.5598
S382	17	C57BL.6	WT	Male	24	500	HPRT	8.62936	26.9061
S380	5	C57BL.6	WT	Female	72	0	HPRT	8.90087	28.2625
S380	6	C57BL.6	WT	Female	72	0	HPRT	8.90388	26.2916
S380	7	C57BL.6	WT	Female	72	0	HPRT	9.05257	27.6284
S380	16	C57BL.6	WT	Female	72	0	HPRT	9.24079	29.032
S380	4	C57BL.6	WT	Female	72	500	HPRT	9.05257	29.4506
S380	17	C57BL.6	WT	Female	72	500	HPRT	8.91289	26.7361
S380	18	C57BL.6	WT	Female	72	500	HPRT	9.15228	26.5905
S380	19	C57BL.6	WT	Female	72	500	HPRT	8.80735	26.6912
S380	20	C57BL.6	WT	Female	72	500	HPRT	8.96578	26.0642
S382	5	C57BL.6	WT	Male	72	0	HPRT	9.57365	27.8361
S382	6	C57BL.6	WT	Male	72	0	HPRT	9.87036	27.5592
S382	7	C57BL.6	WT	Male	72	0	HPRT	8.90689	27.7136
S382	8	C57BL.6	WT	Male	72	0	HPRT	8.58871	27.4351
S382	18	C57BL.6	WT	Male	72	500	HPRT	9.48784	27.1502
S382	19	C57BL.6	WT	Male	72	500	HPRT	9.73978	27.1129
S382	20	C57BL.6	WT	Male	72	500	HPRT	9.01123	27.2456
S382	21	C57BL.6	WT	Male	72	500	HPRT	8.7879	27.4607
S382	22	C57BL.6	WT	Male	72	500	HPRT	9.23601	26.9312
S364	270	C57BL.6	DEL	Male	96	0	HPRT	7.81378	27.381
S364	280	C57BL.6	DEL	Male	96	0	HPRT	NA	27.3984
S364	302	C57BL.6	DEL	Male	96	0	HPRT	7.74147	27.2028
S364	304	C57BL.6	DEL	Male	96	0	HPRT	8.07682	27.1483
S364	317	C57BL.6	DEL	Male	96	0	HPRT	7.7879	27.6448
S364	271	C57BL.6	DEL	Male	96	125	HPRT	7.91289	27.0795
S364	283	C57BL.6	DEL	Male	96	125	HPRT	7.85175	26.8755
S364	293	C57BL.6	DEL	Male	96	125	HPRT	8.09803	25.7069
S364	316	C57BL.6	DEL	Male	96	125	HPRT	7.76155	27.2013
S364	276	C57BL.6	DEL	Male	96	250	HPRT	7.85798	26.8294
S364	295	C57BL.6	DEL	Male	96	250	HPRT	8.17493	26.1423
S364	301	C57BL.6	DEL	Male	96	250	HPRT	NA	26.1954
S364	305	C57BL.6	DEL	Male	96	250	HPRT	7.85798	27.0974
S364	274	C57BL.6	DEL	Male	96	500	HPRT	8.43463	26.0996
S364	285	C57BL.6	DEL	Male	96	500	HPRT	NA	26.3625
S364	300	C57BL.6	DEL	Male	96	500	HPRT	7.87652	26.8851
S364	307	C57BL.6	DEL	Male	96	500	HPRT	8.30834	25.5771
S364	275	C57BL.6	DEL	Male	96	1000	HPRT	7.9542	26.2684
S364	284	C57BL.6	DEL	Male	96	1000	HPRT	8.12412	27.8597
S364	292	C57BL.6	DEL	Male	96	1000	HPRT	8.49185	25.5549
S364	315	C57BL.6	DEL	Male	96	1000	HPRT	8.26679	26.7575
S364	372	C57BL.6	INS	Male	96	0	HPRT	8.81698	26.7422
S364	385	C57BL.6	INS	Male	96	0	HPRT	8.53916	26.9031
S364	410	C57BL.6	INS	Male	96	0	HPRT	8.51175	27.6646
S364	417	C57BL.6	INS	Male	96	0	HPRT	8.70044	28.7503
S364	447	C57BL.6	INS	Male	96	0	HPRT	8.59246	27.9485
S364	380	C57BL.6	INS	Male	96	125	HPRT	8.52748	27.2602
S364	396	C57BL.6	INS	Male	96	125	HPRT	8.53916	27.1427
S364	414	C57BL.6	INS	Male	96	125	HPRT	8.85487	26.7806
S364	425	C57BL.6	INS	Male	96	125	HPRT	8.62936	26.801
S364	389	C57BL.6	INS	Male	96	250	HPRT	8.61102	26.8385
S364	411	C57BL.6	INS	Male	96	250	HPRT	8.60363	27.435
S364	415	C57BL.6	INS	Male	96	250	HPRT	8.30834	28.399
S364	433	C57BL.6	INS	Male	96	250	HPRT	8.71081	27.2944
S364	390	C57BL.6	INS	Male	96	500	HPRT	8.14975	26.7813
S364	408	C57BL.6	INS	Male	96	500	HPRT	8.25739	26.591
S364	416	C57BL.6	INS	Male	96	500	HPRT	8.61471	27.9983
S364	419	C57BL.6	INS	Male	96	500	HPRT	8.8857	26.6662
S364	373	C57BL.6	INS	Male	96	1000	HPRT	8.72792	26.9946
S364	402	C57BL.6	INS	Male	96	1000	HPRT	8.46352	27.0183
S364	418	C57BL.6	INS	Male	96	1000	HPRT	8.45533	26.5335
S364	426	C57BL.6	INS	Male	96	1000	HPRT	8.59246	27.365
S364	434	C57BL.6	INS	Male	96	1000	HPRT	8.02237	29.5365
S364	528	C57BL.6	rWT	Male	96	0	HPRT	8.58871	28.204
S364	595	C57BL.6	rWT	Male	96	0	HPRT	8.43879	27.9563
S364	612	C57BL.6	rWT	Male	96	0	HPRT	8.03342	27.4613
S364	636	C57BL.6	rWT	Male	96	0	HPRT	8.10852	NA
S364	642	C57BL.6	rWT	Male	96	0	HPRT	8.27612	NA
S364	543	C57BL.6	rWT	Male	96	125	HPRT	8.68299	25.8341
S364	564	C57BL.6	rWT	Male	96	125	HPRT	8.50779	28.9607
S364	599	C57BL.6	rWT	Male	96	125	HPRT	NA	27.5226
S364	635	C57BL.6	rWT	Male	96	125	HPRT	8.36194	26.927
S364	551	C57BL.6	rWT	Male	96	250	HPRT	NA	25.9838
S364	562	C57BL.6	rWT	Male	96	250	HPRT	8.89178	26.2309
S364	600	C57BL.6	rWT	Male	96	250	HPRT	NA	26.777
S364	627	C57BL.6	rWT	Male	96	250	HPRT	NA	28.1476
S364	552	C57BL.6	rWT	Male	96	500	HPRT	8.48382	25.6645
S364	563	C57BL.6	rWT	Male	96	500	HPRT	8.70736	26.3388
S364	596	C57BL.6	rWT	Male	96	500	HPRT	8.10852	25.6368
S364	625	C57BL.6	rWT	Male	96	500	HPRT	8.32193	27.7776
S364	553	C57BL.6	rWT	Male	96	1000	HPRT	8.39232	26.4607
S364	597	C57BL.6	rWT	Male	96	1000	HPRT	7.63662	25.9983
S364	602	C57BL.6	rWT	Male	96	1000	HPRT	8.29462	26.8446
S386	1	C57BL.6	WT	Female	96	0	HPRT	8.00562	27.0936
S386	2	C57BL.6	WT	Female	96	0	HPRT	7.7211	26.8561
S386	3	C57BL.6	WT	Female	96	0	HPRT	8.01681	27.3997
S386	4	C57BL.6	WT	Female	96	0	HPRT	8.11374	27.3185
S386	5	C57BL.6	WT	Female	96	0	HPRT	8.36194	27.0788
S386	6	C57BL.6	WT	Female	96	125	HPRT	7.91289	26.8737
S386	7	C57BL.6	WT	Female	96	125	HPRT	7.78136	27.4205
S386	8	C57BL.6	WT	Female	96	125	HPRT	8.40088	26.9506
S386	9	C57BL.6	WT	Female	96	125	HPRT	8.13443	26.8062
S386	10	C57BL.6	WT	Female	96	125	HPRT	7.58496	27.2129
S386	11	C57BL.6	WT	Female	96	250	HPRT	8.21917	26.7888
S386	12	C57BL.6	WT	Female	96	250	HPRT	8.50383	27.0306
S386	13	C57BL.6	WT	Female	96	250	HPRT	8.224	27.0458
S386	15	C57BL.6	WT	Female	96	250	HPRT	8.30378	26.9375
S386	16	C57BL.6	WT	Female	96	500	HPRT	8.03342	27.1236
S386	17	C57BL.6	WT	Female	96	500	HPRT	7.93664	27.2559
S386	18	C57BL.6	WT	Female	96	500	HPRT	8.12412	26.8195
S386	19	C57BL.6	WT	Female	96	500	HPRT	8.31288	27.412
S386	20	C57BL.6	WT	Female	96	500	HPRT	NA	27.9842
S386	21	C57BL.6	WT	Female	96	1000	HPRT	7.87652	28.5821
S386	22	C57BL.6	WT	Female	96	1000	HPRT	8.05528	27.1716
S386	23	C57BL.6	WT	Female	96	1000	HPRT	8.24793	29.3429
S386	24	C57BL.6	WT	Female	96	1000	HPRT	8.15482	27.6068
S386	25	C57BL.6	WT	Female	96	1000	HPRT	8.52356	27.2125
S374	1	C57BL.6	WT	Male	96	0	HPRT	8.97441	27.4255
S374	2	C57BL.6	WT	Male	96	0	HPRT	9.03342	26.8945
S374	3	C57BL.6	WT	Male	96	0	HPRT	8.56224	27.2172
S374	4	C57BL.6	WT	Male	96	0	HPRT	8.95128	27.2067
S374	5	C57BL.6	WT	Male	96	125	HPRT	9.00562	26.562
S374	6	C57BL.6	WT	Male	96	125	HPRT	9.14466	26.7644
S374	7	C57BL.6	WT	Male	96	125	HPRT	8.95128	26.913
S374	8	C57BL.6	WT	Male	96	125	HPRT	8.33539	26.8704
S374	9	C57BL.6	WT	Male	96	250	HPRT	8.61471	26.8174
S374	10	C57BL.6	WT	Male	96	250	HPRT	8.8009	26.4607
S374	11	C57BL.6	WT	Male	96	250	HPRT	9.00843	26.9427
S374	12	C57BL.6	WT	Male	96	250	HPRT	8.82655	26.7797
S374	13	C57BL.6	WT	Male	96	500	HPRT	8.6865	26.7797
S374	14	C57BL.6	WT	Male	96	500	HPRT	8.86109	26.4172
S374	15	C57BL.6	WT	Male	96	500	HPRT	8.89482	27.1246
S374	16	C57BL.6	WT	Male	96	500	HPRT	9.08215	27.017
S374	17	C57BL.6	WT	Male	96	1000	HPRT	8.90388	27.0085
S374	18	C57BL.6	WT	Male	96	1000	HPRT	9.02514	26.9597
S374	19	C57BL.6	WT	Male	96	1000	HPRT	8.7879	26.9435
S374	20	C57BL.6	WT	Male	96	1000	HPRT	8.16993	26.9428
S380	8	C57BL.6	WT	Female	144	0	HPRT	8.07682	26.4453
S380	9	C57BL.6	WT	Female	144	0	HPRT	7.36632	27.8756
S380	10	C57BL.6	WT	Female	144	0	HPRT	7.41785	26.4519
S380	21	C57BL.6	WT	Female	144	500	HPRT	8.51175	26.8402
S380	22	C57BL.6	WT	Female	144	500	HPRT	8.3443	26.4008
S380	23	C57BL.6	WT	Female	144	500	HPRT	7.85798	26.8011
S380	24	C57BL.6	WT	Female	144	500	HPRT	7.74147	27.0468
S380	25	C57BL.6	WT	Female	144	500	HPRT	7.82018	26.1734
S382	9	C57BL.6	WT	Male	144	0	HPRT	8.90388	27.3996
S382	10	C57BL.6	WT	Male	144	0	HPRT	NA	27.2987
S382	11	C57BL.6	WT	Male	144	0	HPRT	8.57743	27.3742
S382	12	C57BL.6	WT	Male	144	0	HPRT	7.80735	27.1519
S382	23	C57BL.6	WT	Male	144	500	HPRT	8.03892	26.7293
S382	24	C57BL.6	WT	Male	144	500	HPRT	NA	26.3697
S382	25	C57BL.6	WT	Male	144	500	HPRT	8.15482	27.2266
S382	26	C57BL.6	WT	Male	144	500	HPRT	8.44708	26.8709
S382	27	C57BL.6	WT	Male	144	500	HPRT	8.20457	27.3497
S383	5	C57BL.6	WT	Female	6	0	PGK1	5.97728	25.9122
S383	6	C57BL.6	WT	Female	6	0	PGK1	5.97728	26.2667
S383	7	C57BL.6	WT	Female	6	0	PGK1	5.9542	26.4191
S383	8	C57BL.6	WT	Female	6	0	PGK1	5.80735	26.6965
S383	14	C57BL.6	WT	Female	6	500	PGK1	5.35755	25.4752
S383	15	C57BL.6	WT	Female	6	500	PGK1	5.83289	25.3356
S383	16	C57BL.6	WT	Female	6	500	PGK1	5.9542	26.4773
S383	17	C57BL.6	WT	Female	6	500	PGK1	5.90689	25.4064
S383	18	C57BL.6	WT	Female	6	500	PGK1	5.88264	26.8418
S383	1	C57BL.6	WT	Male	6	0	PGK1	6.24793	26.0821
S383	2	C57BL.6	WT	Male	6	0	PGK1	6.24793	27.7066
S383	3	C57BL.6	WT	Male	6	0	PGK1	6.30378	26.6932
S383	4	C57BL.6	WT	Male	6	0	PGK1	6.14975	26.99
S383	9	C57BL.6	WT	Male	6	500	PGK1	6.14975	26.545
S383	10	C57BL.6	WT	Male	6	500	PGK1	6.39232	26.1461
S383	11	C57BL.6	WT	Male	6	500	PGK1	6.22882	26.3007
S383	12	C57BL.6	WT	Male	6	500	PGK1	6.14975	26.661
S383	13	C57BL.6	WT	Male	6	500	PGK1	6.47573	25.417
S381	13	DBA.2J	Ala375Val	Male	19	0	PGK1	5.42626	28.027
S381	14	DBA.2J	Ala375Val	Male	19	0	PGK1	4.52356	27.3335
S381	15	DBA.2J	Ala375Val	Male	19	0	PGK1	5.2854	26.1664
S381	16	DBA.2J	Ala375Val	Male	19	0	PGK1	4.85798	27.1675
S381	17	DBA.2J	Ala375Val	Male	19	5	PGK1	5.49185	27.3905
S381	18	DBA.2J	Ala375Val	Male	19	5	PGK1	4.70044	27.228
S381	19	DBA.2J	Ala375Val	Male	19	5	PGK1	5.93074	28.5892
S381	20	DBA.2J	Ala375Val	Male	19	5	PGK1	5.55459	27.4554
S381	21	DBA.2J	Ala375Val	Male	19	500	PGK1	4.9542	27.827
S381	22	DBA.2J	Ala375Val	Male	19	500	PGK1	5.55459	26.5111
S381	23	DBA.2J	Ala375Val	Male	19	500	PGK1	4.80735	27.082
S381	24	DBA.2J	Ala375Val	Male	19	500	PGK1	5.08746	26.2126
S381	757	C57BL.6	rWT	Male	19	0	PGK1	5.2854	27.307
S381	763	C57BL.6	rWT	Male	19	0	PGK1	5.12928	27.7409
S381	768	C57BL.6	rWT	Male	19	0	PGK1	5.45943	27.523
S381	775	C57BL.6	rWT	Male	19	0	PGK1	5.16993	28.1745
S381	758	C57BL.6	rWT	Male	19	5	PGK1	4.9542	26.9298
S381	762	C57BL.6	rWT	Male	19	5	PGK1	5.52356	27.0949
S381	766	C57BL.6	rWT	Male	19	5	PGK1	5.67243	25.9216
S381	773	C57BL.6	rWT	Male	19	5	PGK1	5.12928	27.0967
S381	761	C57BL.6	rWT	Male	19	500	PGK1	5.42626	26.9285
S381	765	C57BL.6	rWT	Male	19	500	PGK1	5.16993	26.8515
S381	772	C57BL.6	rWT	Male	19	500	PGK1	5.24793	26.9768
S381	776	C57BL.6	rWT	Male	19	500	PGK1	4.52356	27.1631
S380	1	C57BL.6	WT	Female	24	0	PGK1	5.90689	28.0819
S380	2	C57BL.6	WT	Female	24	0	PGK1	5.2854	26.3104
S380	3	C57BL.6	WT	Female	24	0	PGK1	5.39232	27.2352
S380	11	C57BL.6	WT	Female	24	500	PGK1	5.49185	25.6869
S380	12	C57BL.6	WT	Female	24	500	PGK1	5.64386	25.39
S380	13	C57BL.6	WT	Female	24	500	PGK1	5.64386	25.668
S380	14	C57BL.6	WT	Female	24	500	PGK1	5.78136	25.3215
S380	15	C57BL.6	WT	Female	24	500	PGK1	5.9542	27.2604
S382	1	C57BL.6	WT	Male	24	0	PGK1	5.80735	26.0693
S382	2	C57BL.6	WT	Male	24	0	PGK1	5.75489	26.817
S382	3	C57BL.6	WT	Male	24	0	PGK1	5.64386	27.1711
S382	4	C57BL.6	WT	Male	24	0	PGK1	5.78136	27.6062
S382	13	C57BL.6	WT	Male	24	500	PGK1	5.61471	26.4958
S382	14	C57BL.6	WT	Male	24	500	PGK1	5.55459	26.0687
S382	15	C57BL.6	WT	Male	24	500	PGK1	5.61471	26.4281
S382	16	C57BL.6	WT	Male	24	500	PGK1	5.52356	28.301
S382	17	C57BL.6	WT	Male	24	500	PGK1	5.64386	26.311
S380	5	C57BL.6	WT	Female	72	0	PGK1	NA	27.108
S380	6	C57BL.6	WT	Female	72	0	PGK1	NA	26.6649
S380	7	C57BL.6	WT	Female	72	0	PGK1	NA	26.9711
S380	16	C57BL.6	WT	Female	72	0	PGK1	NA	29.4558
S380	4	C57BL.6	WT	Female	72	500	PGK1	NA	27.3917
S380	17	C57BL.6	WT	Female	72	500	PGK1	NA	25.8526
S380	18	C57BL.6	WT	Female	72	500	PGK1	NA	26.6514
S380	19	C57BL.6	WT	Female	72	500	PGK1	NA	26.117
S380	20	C57BL.6	WT	Female	72	500	PGK1	NA	26.5206
S382	5	C57BL.6	WT	Male	72	0	PGK1	NA	27.3542
S382	6	C57BL.6	WT	Male	72	0	PGK1	NA	27.0158
S382	7	C57BL.6	WT	Male	72	0	PGK1	NA	26.8944
S382	8	C57BL.6	WT	Male	72	0	PGK1	NA	26.1283
S382	18	C57BL.6	WT	Male	72	500	PGK1	NA	26.1448
S382	19	C57BL.6	WT	Male	72	500	PGK1	NA	27.2841
S382	20	C57BL.6	WT	Male	72	500	PGK1	NA	26.7483
S382	21	C57BL.6	WT	Male	72	500	PGK1	NA	27.1651
S382	22	C57BL.6	WT	Male	72	500	PGK1	NA	26.5864
S364	270	C57BL.6	DEL	Male	96	0	PGK1	4.58496	26.8208
S364	280	C57BL.6	DEL	Male	96	0	PGK1	NA	26.9012
S364	302	C57BL.6	DEL	Male	96	0	PGK1	4.64386	27.4468
S364	304	C57BL.6	DEL	Male	96	0	PGK1	4.90689	25.7996
S364	317	C57BL.6	DEL	Male	96	0	PGK1	4.70044	26.9844
S364	271	C57BL.6	DEL	Male	96	125	PGK1	5.20945	26.2333
S364	283	C57BL.6	DEL	Male	96	125	PGK1	4.9542	26.3634
S364	293	C57BL.6	DEL	Male	96	125	PGK1	5	25.4386
S364	316	C57BL.6	DEL	Male	96	125	PGK1	4.90689	26.9774
S364	276	C57BL.6	DEL	Male	96	250	PGK1	4.9542	26.3017
S364	295	C57BL.6	DEL	Male	96	250	PGK1	5.24793	25.3561
S364	301	C57BL.6	DEL	Male	96	250	PGK1	NA	26.2538
S364	305	C57BL.6	DEL	Male	96	250	PGK1	4.80735	26.9776
S364	274	C57BL.6	DEL	Male	96	500	PGK1	5.49185	26.287
S364	285	C57BL.6	DEL	Male	96	500	PGK1	NA	26.2838
S364	300	C57BL.6	DEL	Male	96	500	PGK1	4.90689	26.6391
S364	307	C57BL.6	DEL	Male	96	500	PGK1	4.90689	25.6471
S364	275	C57BL.6	DEL	Male	96	1000	PGK1	4.80735	25.6838
S364	284	C57BL.6	DEL	Male	96	1000	PGK1	5	25.3727
S364	292	C57BL.6	DEL	Male	96	1000	PGK1	5.32193	24.8581
S364	315	C57BL.6	DEL	Male	96	1000	PGK1	5.20945	25.8419
S364	372	C57BL.6	INS	Male	96	0	PGK1	4.9542	26.3562
S364	385	C57BL.6	INS	Male	96	0	PGK1	4.64386	26.0175
S364	410	C57BL.6	INS	Male	96	0	PGK1	4.80735	27.4372
S364	417	C57BL.6	INS	Male	96	0	PGK1	4.90689	27.34
S364	447	C57BL.6	INS	Male	96	0	PGK1	4.90689	27.5569
S364	380	C57BL.6	INS	Male	96	125	PGK1	4.70044	26.3942
S364	396	C57BL.6	INS	Male	96	125	PGK1	4.9542	26.5844
S364	414	C57BL.6	INS	Male	96	125	PGK1	5.64386	27.1668
S364	425	C57BL.6	INS	Male	96	125	PGK1	5	26.5342
S364	389	C57BL.6	INS	Male	96	250	PGK1	5.32193	26.2313
S364	411	C57BL.6	INS	Male	96	250	PGK1	4.52356	26.6043
S364	415	C57BL.6	INS	Male	96	250	PGK1	4.70044	27.2947
S364	433	C57BL.6	INS	Male	96	250	PGK1	5.16993	25.4571
S364	390	C57BL.6	INS	Male	96	500	PGK1	4.16993	26.3097
S364	408	C57BL.6	INS	Male	96	500	PGK1	4.64386	26.8674
S364	416	C57BL.6	INS	Male	96	500	PGK1	5.72792	26.7384
S364	419	C57BL.6	INS	Male	96	500	PGK1	5.39232	25.8041
S364	373	C57BL.6	INS	Male	96	1000	PGK1	4.9542	27.1632
S364	402	C57BL.6	INS	Male	96	1000	PGK1	4.58496	27.3697
S364	418	C57BL.6	INS	Male	96	1000	PGK1	4.75489	25.9056
S364	426	C57BL.6	INS	Male	96	1000	PGK1	4.45943	26.119
S364	434	C57BL.6	INS	Male	96	1000	PGK1	3.32193	25.464
S364	528	C57BL.6	rWT	Male	96	0	PGK1	3.90689	27.203
S364	595	C57BL.6	rWT	Male	96	0	PGK1	4	25.7898
S364	612	C57BL.6	rWT	Male	96	0	PGK1	3.90689	23.7242
S364	636	C57BL.6	rWT	Male	96	0	PGK1	3.90689	NA
S364	642	C57BL.6	rWT	Male	96	0	PGK1	4.24793	NA
S364	543	C57BL.6	rWT	Male	96	125	PGK1	4.70044	25.5754
S364	564	C57BL.6	rWT	Male	96	125	PGK1	4.52356	24.6986
S364	599	C57BL.6	rWT	Male	96	125	PGK1	NA	23.3594
S364	635	C57BL.6	rWT	Male	96	125	PGK1	4.80735	23.5231
S364	551	C57BL.6	rWT	Male	96	250	PGK1	NA	25.3751
S364	562	C57BL.6	rWT	Male	96	250	PGK1	4.70044	23.8937
S364	600	C57BL.6	rWT	Male	96	250	PGK1	NA	22.9462
S364	627	C57BL.6	rWT	Male	96	250	PGK1	NA	22.9848
S364	552	C57BL.6	rWT	Male	96	500	PGK1	4.08746	23.6818
S364	563	C57BL.6	rWT	Male	96	500	PGK1	4.32193	23.9776
S364	596	C57BL.6	rWT	Male	96	500	PGK1	3.58496	23.7128
S364	625	C57BL.6	rWT	Male	96	500	PGK1	4.16993	23.8977
S364	553	C57BL.6	rWT	Male	96	1000	PGK1	4.16993	22.4928
S364	597	C57BL.6	rWT	Male	96	1000	PGK1	3	22.4708
S364	602	C57BL.6	rWT	Male	96	1000	PGK1	4.08746	22.2676
S386	1	C57BL.6	WT	Female	96	0	PGK1	3.32193	26.6725
S386	2	C57BL.6	WT	Female	96	0	PGK1	2.58496	25.8967
S386	3	C57BL.6	WT	Female	96	0	PGK1	3.45943	26.2405
S386	4	C57BL.6	WT	Female	96	0	PGK1	3.80735	26.6194
S386	5	C57BL.6	WT	Female	96	0	PGK1	3.90689	27.3544
S386	6	C57BL.6	WT	Female	96	125	PGK1	4	25.8081
S386	7	C57BL.6	WT	Female	96	125	PGK1	3.58496	26.2908
S386	8	C57BL.6	WT	Female	96	125	PGK1	4.45943	28.5869
S386	9	C57BL.6	WT	Female	96	125	PGK1	4.32193	25.7926
S386	10	C57BL.6	WT	Female	96	125	PGK1	4	26.0228
S386	11	C57BL.6	WT	Female	96	250	PGK1	4.80735	27.2843
S386	12	C57BL.6	WT	Female	96	250	PGK1	4.75489	25.6557
S386	13	C57BL.6	WT	Female	96	250	PGK1	4.58496	25.6892
S386	15	C57BL.6	WT	Female	96	250	PGK1	4.64386	25.697
S386	16	C57BL.6	WT	Female	96	500	PGK1	4	25.8068
S386	17	C57BL.6	WT	Female	96	500	PGK1	4	25.5788
S386	18	C57BL.6	WT	Female	96	500	PGK1	4.16993	25.6544
S386	19	C57BL.6	WT	Female	96	500	PGK1	3.32193	25.5533
S386	20	C57BL.6	WT	Female	96	500	PGK1	NA	26.5515
S386	21	C57BL.6	WT	Female	96	1000	PGK1	3.58496	24.822
S386	22	C57BL.6	WT	Female	96	1000	PGK1	3.80735	29.197
S386	23	C57BL.6	WT	Female	96	1000	PGK1	4.08746	26.7153
S386	24	C57BL.6	WT	Female	96	1000	PGK1	4.75489	25.4477
S386	25	C57BL.6	WT	Female	96	1000	PGK1	4.32193	25.695
S374	1	C57BL.6	WT	Male	96	0	PGK1	3.45943	26.7271
S374	2	C57BL.6	WT	Male	96	0	PGK1	2.80735	26.4203
S374	3	C57BL.6	WT	Male	96	0	PGK1	3	26.23
S374	4	C57BL.6	WT	Male	96	0	PGK1	3.70044	27.1529
S374	5	C57BL.6	WT	Male	96	125	PGK1	3.58496	26.0641
S374	6	C57BL.6	WT	Male	96	125	PGK1	3.58496	26.1158
S374	7	C57BL.6	WT	Male	96	125	PGK1	3.90689	26.5362
S374	8	C57BL.6	WT	Male	96	125	PGK1	3.32193	26.589
S374	9	C57BL.6	WT	Male	96	250	PGK1	3.16993	26.36
S374	10	C57BL.6	WT	Male	96	250	PGK1	3.32193	26.4946
S374	11	C57BL.6	WT	Male	96	250	PGK1	3.90689	26.1953
S374	12	C57BL.6	WT	Male	96	250	PGK1	3.45943	26.4123
S374	13	C57BL.6	WT	Male	96	500	PGK1	3.45943	26.2327
S374	14	C57BL.6	WT	Male	96	500	PGK1	3.80735	26.0192
S374	15	C57BL.6	WT	Male	96	500	PGK1	3.45943	26.9838
S374	16	C57BL.6	WT	Male	96	500	PGK1	3.32193	26.7907
S374	17	C57BL.6	WT	Male	96	1000	PGK1	3.16993	26.0473
S374	18	C57BL.6	WT	Male	96	1000	PGK1	3.45943	26.8353
S374	19	C57BL.6	WT	Male	96	1000	PGK1	3.58496	26.0135
S374	20	C57BL.6	WT	Male	96	1000	PGK1	4.16993	26.6434
S380	8	C57BL.6	WT	Female	144	0	PGK1	3.70044	26.0027
S380	9	C57BL.6	WT	Female	144	0	PGK1	3.45943	27.8469
S380	10	C57BL.6	WT	Female	144	0	PGK1	3.58496	26.5071
S380	21	C57BL.6	WT	Female	144	500	PGK1	4.16993	26.4465
S380	22	C57BL.6	WT	Female	144	500	PGK1	4.16993	26.0772
S380	23	C57BL.6	WT	Female	144	500	PGK1	3.90689	29.3331
S380	24	C57BL.6	WT	Female	144	500	PGK1	3.90689	27.4158
S380	25	C57BL.6	WT	Female	144	500	PGK1	3.90689	26.3811
S382	9	C57BL.6	WT	Male	144	0	PGK1	3.70044	26.7346
S382	10	C57BL.6	WT	Male	144	0	PGK1	NA	26.667
S382	11	C57BL.6	WT	Male	144	0	PGK1	3.58496	27.2225
S382	12	C57BL.6	WT	Male	144	0	PGK1	3	27.1542
S382	23	C57BL.6	WT	Male	144	500	PGK1	3.32193	26.0247
S382	24	C57BL.6	WT	Male	144	500	PGK1	NA	26.5397
S382	25	C57BL.6	WT	Male	144	500	PGK1	3	25.8002
S382	26	C57BL.6	WT	Male	144	500	PGK1	3.16993	26.8383
S382	27	C57BL.6	WT	Male	144	500	PGK1	2.80735	27.0405
S383	5	C57BL.6	WT	Female	6	0	SDHA	7.03254	27.0689
S383	6	C57BL.6	WT	Female	6	0	SDHA	7.04461	28.3611
S383	7	C57BL.6	WT	Female	6	0	SDHA	7.00079	29.9631
S383	8	C57BL.6	WT	Female	6	0	SDHA	7.02414	29.6973
S383	14	C57BL.6	WT	Female	6	500	SDHA	6.79168	25.757
S383	15	C57BL.6	WT	Female	6	500	SDHA	6.81737	25.282
S383	16	C57BL.6	WT	Female	6	500	SDHA	7.04767	26.1394
S383	17	C57BL.6	WT	Female	6	500	SDHA	6.84084	25.4151
S383	18	C57BL.6	WT	Female	6	500	SDHA	6.51979	27.5897
S383	1	C57BL.6	WT	Male	6	0	SDHA	6.69891	26.7507
S383	2	C57BL.6	WT	Male	6	0	SDHA	6.78725	30.7832
S383	3	C57BL.6	WT	Male	6	0	SDHA	6.9438	30.4457
S383	4	C57BL.6	WT	Male	6	0	SDHA	7.17702	29.3904
S383	9	C57BL.6	WT	Male	6	500	SDHA	7.181	29.1379
S383	10	C57BL.6	WT	Male	6	500	SDHA	7.06964	28.1297
S383	11	C57BL.6	WT	Male	6	500	SDHA	7.00045	27.953
S383	12	C57BL.6	WT	Male	6	500	SDHA	6.99481	28.5335
S383	13	C57BL.6	WT	Male	6	500	SDHA	7.07938	25.1123
S381	13	DBA.2J	Ala375Val	Male	19	0	SDHA	NA	29.1139
S381	14	DBA.2J	Ala375Val	Male	19	0	SDHA	NA	27.9546
S381	15	DBA.2J	Ala375Val	Male	19	0	SDHA	NA	25.1369
S381	16	DBA.2J	Ala375Val	Male	19	0	SDHA	NA	27.4475
S381	17	DBA.2J	Ala375Val	Male	19	5	SDHA	NA	27.7431
S381	18	DBA.2J	Ala375Val	Male	19	5	SDHA	NA	27.64
S381	19	DBA.2J	Ala375Val	Male	19	5	SDHA	NA	30.4517
S381	20	DBA.2J	Ala375Val	Male	19	5	SDHA	NA	27.6313
S381	21	DBA.2J	Ala375Val	Male	19	500	SDHA	NA	29.257
S381	22	DBA.2J	Ala375Val	Male	19	500	SDHA	NA	26.7357
S381	23	DBA.2J	Ala375Val	Male	19	500	SDHA	NA	25.7572
S381	24	DBA.2J	Ala375Val	Male	19	500	SDHA	NA	24.0818
S381	757	C57BL.6	rWT	Male	19	0	SDHA	NA	25.9854
S381	763	C57BL.6	rWT	Male	19	0	SDHA	NA	27.7669
S381	768	C57BL.6	rWT	Male	19	0	SDHA	NA	26.8591
S381	775	C57BL.6	rWT	Male	19	0	SDHA	NA	27.2154
S381	758	C57BL.6	rWT	Male	19	5	SDHA	NA	26.2411
S381	762	C57BL.6	rWT	Male	19	5	SDHA	NA	26.1768
S381	766	C57BL.6	rWT	Male	19	5	SDHA	NA	24.7954
S381	773	C57BL.6	rWT	Male	19	5	SDHA	NA	26.3548
S381	761	C57BL.6	rWT	Male	19	500	SDHA	NA	25.5067
S381	765	C57BL.6	rWT	Male	19	500	SDHA	NA	27.0083
S381	772	C57BL.6	rWT	Male	19	500	SDHA	NA	27.2417
S381	776	C57BL.6	rWT	Male	19	500	SDHA	NA	27.331
S380	1	C57BL.6	WT	Female	24	0	SDHA	7.49641	29.5073
S380	2	C57BL.6	WT	Female	24	0	SDHA	6.95791	25.6102
S380	3	C57BL.6	WT	Female	24	0	SDHA	7.49426	28.3534
S380	11	C57BL.6	WT	Female	24	500	SDHA	7.56331	25.9462
S380	12	C57BL.6	WT	Female	24	500	SDHA	7.30369	25.7567
S380	13	C57BL.6	WT	Female	24	500	SDHA	7.72199	27.1028
S380	14	C57BL.6	WT	Female	24	500	SDHA	7.30478	25.9188
S380	15	C57BL.6	WT	Female	24	500	SDHA	7.66213	27.8559
S382	1	C57BL.6	WT	Male	24	0	SDHA	7.60977	21.4799
S382	2	C57BL.6	WT	Male	24	0	SDHA	7.26903	22.2621
S382	3	C57BL.6	WT	Male	24	0	SDHA	7.54836	23.7378
S382	4	C57BL.6	WT	Male	24	0	SDHA	7.27501	23.6154
S382	13	C57BL.6	WT	Male	24	500	SDHA	7.44865	22.2719
S382	14	C57BL.6	WT	Male	24	500	SDHA	6.85674	23.5373
S382	15	C57BL.6	WT	Male	24	500	SDHA	6.70625	23.8411
S382	16	C57BL.6	WT	Male	24	500	SDHA	7.2867	31.28
S382	17	C57BL.6	WT	Male	24	500	SDHA	NA	25.8078
S380	5	C57BL.6	WT	Female	72	0	SDHA	NA	27.1529
S380	6	C57BL.6	WT	Female	72	0	SDHA	NA	27.0272
S380	7	C57BL.6	WT	Female	72	0	SDHA	NA	27.9219
S380	16	C57BL.6	WT	Female	72	0	SDHA	NA	29.4107
S380	4	C57BL.6	WT	Female	72	500	SDHA	NA	28.4007
S380	17	C57BL.6	WT	Female	72	500	SDHA	NA	26.6742
S380	18	C57BL.6	WT	Female	72	500	SDHA	NA	28.2897
S380	19	C57BL.6	WT	Female	72	500	SDHA	NA	26.9489
S380	20	C57BL.6	WT	Female	72	500	SDHA	NA	27.7058
S382	5	C57BL.6	WT	Male	72	0	SDHA	NA	23.3901
S382	6	C57BL.6	WT	Male	72	0	SDHA	NA	23.7858
S382	7	C57BL.6	WT	Male	72	0	SDHA	NA	23.5859
S382	8	C57BL.6	WT	Male	72	0	SDHA	NA	22.0871
S382	18	C57BL.6	WT	Male	72	500	SDHA	NA	25.5593
S382	19	C57BL.6	WT	Male	72	500	SDHA	NA	29.1935
S382	20	C57BL.6	WT	Male	72	500	SDHA	NA	27.0421
S382	21	C57BL.6	WT	Male	72	500	SDHA	NA	28.3383
S382	22	C57BL.6	WT	Male	72	500	SDHA	NA	26.2402
S364	270	C57BL.6	DEL	Male	96	0	SDHA	8.46246	24.7664
S364	280	C57BL.6	DEL	Male	96	0	SDHA	8.66945	25.6634
S364	302	C57BL.6	DEL	Male	96	0	SDHA	8.40535	26.3157
S364	304	C57BL.6	DEL	Male	96	0	SDHA	8.60322	25.4358
S364	317	C57BL.6	DEL	Male	96	0	SDHA	8.66555	25.7198
S364	271	C57BL.6	DEL	Male	96	125	SDHA	8.12159	26.3129
S364	283	C57BL.6	DEL	Male	96	125	SDHA	8.10145	26.6502
S364	293	C57BL.6	DEL	Male	96	125	SDHA	7.74685	26.1576
S364	316	C57BL.6	DEL	Male	96	125	SDHA	7.76281	26.6244
S364	276	C57BL.6	DEL	Male	96	250	SDHA	7.90749	26.2565
S364	295	C57BL.6	DEL	Male	96	250	SDHA	8.14435	25.4539
S364	301	C57BL.6	DEL	Male	96	250	SDHA	8.16471	26.3812
S364	305	C57BL.6	DEL	Male	96	250	SDHA	8.164	28.5515
S364	274	C57BL.6	DEL	Male	96	500	SDHA	7.90533	26.8723
S364	285	C57BL.6	DEL	Male	96	500	SDHA	7.7366	26.6706
S364	300	C57BL.6	DEL	Male	96	500	SDHA	7.82668	27.4748
S364	307	C57BL.6	DEL	Male	96	500	SDHA	8.0045	26.5735
S364	275	C57BL.6	DEL	Male	96	1000	SDHA	7.85773	26.5216
S364	284	C57BL.6	DEL	Male	96	1000	SDHA	NA	26.0134
S364	292	C57BL.6	DEL	Male	96	1000	SDHA	8.18666	25.6962
S364	315	C57BL.6	DEL	Male	96	1000	SDHA	NA	26.0506
S364	372	C57BL.6	INS	Male	96	0	SDHA	7.40633	25.7822
S364	385	C57BL.6	INS	Male	96	0	SDHA	8.2266	25.2712
S364	410	C57BL.6	INS	Male	96	0	SDHA	7.70079	27.8582
S364	417	C57BL.6	INS	Male	96	0	SDHA	7.85474	26.1086
S364	447	C57BL.6	INS	Male	96	0	SDHA	7.51152	24.3863
S364	380	C57BL.6	INS	Male	96	125	SDHA	7.26115	25.4749
S364	396	C57BL.6	INS	Male	96	125	SDHA	7.09128	26.0339
S364	414	C57BL.6	INS	Male	96	125	SDHA	7.43521	25.2096
S364	425	C57BL.6	INS	Male	96	125	SDHA	7.36886	24.9841
S364	389	C57BL.6	INS	Male	96	250	SDHA	7.16662	25.8767
S364	411	C57BL.6	INS	Male	96	250	SDHA	7.76115	25.0636
S364	415	C57BL.6	INS	Male	96	250	SDHA	7.34065	26.1386
S364	433	C57BL.6	INS	Male	96	250	SDHA	7.65557	23.3774
S364	390	C57BL.6	INS	Male	96	500	SDHA	7.10821	26.5897
S364	408	C57BL.6	INS	Male	96	500	SDHA	7.7137	26.1245
S364	416	C57BL.6	INS	Male	96	500	SDHA	7.05431	24.2829
S364	419	C57BL.6	INS	Male	96	500	SDHA	7.34243	24.5226
S364	373	C57BL.6	INS	Male	96	1000	SDHA	6.97785	27.4285
S364	402	C57BL.6	INS	Male	96	1000	SDHA	6.99345	28.0321
S364	418	C57BL.6	INS	Male	96	1000	SDHA	7.08555	24.3555
S364	426	C57BL.6	INS	Male	96	1000	SDHA	6.98789	25.1269
S364	434	C57BL.6	INS	Male	96	1000	SDHA	7.55528	24.0439
S364	528	C57BL.6	rWT	Male	96	0	SDHA	7.85281	26.7868
S364	595	C57BL.6	rWT	Male	96	0	SDHA	7.83801	26.8325
S364	612	C57BL.6	rWT	Male	96	0	SDHA	8.16113	25.7011
S364	636	C57BL.6	rWT	Male	96	0	SDHA	8.2075	NA
S364	642	C57BL.6	rWT	Male	96	0	SDHA	8.10518	NA
S364	543	C57BL.6	rWT	Male	96	125	SDHA	7.81865	24.4052
S364	564	C57BL.6	rWT	Male	96	125	SDHA	7.84153	27.7597
S364	599	C57BL.6	rWT	Male	96	125	SDHA	7.65442	26.2496
S364	635	C57BL.6	rWT	Male	96	125	SDHA	8.23688	25.1871
S364	551	C57BL.6	rWT	Male	96	250	SDHA	7.61537	25.0745
S364	562	C57BL.6	rWT	Male	96	250	SDHA	7.87363	27.1144
S364	600	C57BL.6	rWT	Male	96	250	SDHA	7.59701	25.8548
S364	627	C57BL.6	rWT	Male	96	250	SDHA	7.65385	26.3405
S364	552	C57BL.6	rWT	Male	96	500	SDHA	7.5509	27.6048
S364	563	C57BL.6	rWT	Male	96	500	SDHA	7.55651	26.4491
S364	596	C57BL.6	rWT	Male	96	500	SDHA	7.65241	26.8009
S364	625	C57BL.6	rWT	Male	96	500	SDHA	7.61051	29.4421
S364	553	C57BL.6	rWT	Male	96	1000	SDHA	7.32328	26.0345
S364	597	C57BL.6	rWT	Male	96	1000	SDHA	7.72165	25.0163
S364	602	C57BL.6	rWT	Male	96	1000	SDHA	7.82254	25.0934
S386	1	C57BL.6	WT	Female	96	0	SDHA	8.50621	26.6779
S386	2	C57BL.6	WT	Female	96	0	SDHA	8.46115	25.9712
S386	3	C57BL.6	WT	Female	96	0	SDHA	9.0565	26.9303
S386	4	C57BL.6	WT	Female	96	0	SDHA	8.93605	24.9362
S386	5	C57BL.6	WT	Female	96	0	SDHA	9.09911	25.6363
S386	6	C57BL.6	WT	Female	96	125	SDHA	8.61018	24.4717
S386	7	C57BL.6	WT	Female	96	125	SDHA	8.41519	25.8905
S386	8	C57BL.6	WT	Female	96	125	SDHA	8.58541	25.4325
S386	9	C57BL.6	WT	Female	96	125	SDHA	8.45158	24.9888
S386	10	C57BL.6	WT	Female	96	125	SDHA	8.66981	24.5895
S386	11	C57BL.6	WT	Female	96	250	SDHA	8.78705	25.5075
S386	12	C57BL.6	WT	Female	96	250	SDHA	8.36151	24.9605
S386	13	C57BL.6	WT	Female	96	250	SDHA	8.46997	24.267
S386	15	C57BL.6	WT	Female	96	250	SDHA	8.59358	24.3789
S386	16	C57BL.6	WT	Female	96	500	SDHA	7.97367	24.8727
S386	17	C57BL.6	WT	Female	96	500	SDHA	7.7498	25.402
S386	18	C57BL.6	WT	Female	96	500	SDHA	8.12877	24.7906
S386	19	C57BL.6	WT	Female	96	500	SDHA	8.66242	24.8958
S386	20	C57BL.6	WT	Female	96	500	SDHA	8.53158	25.8843
S386	21	C57BL.6	WT	Female	96	1000	SDHA	8.49422	24.7044
S386	22	C57BL.6	WT	Female	96	1000	SDHA	7.72158	25.693
S386	23	C57BL.6	WT	Female	96	1000	SDHA	8.11801	26.8278
S386	24	C57BL.6	WT	Female	96	1000	SDHA	8.25531	24.927
S386	25	C57BL.6	WT	Female	96	1000	SDHA	8.1984	25.3537
S374	1	C57BL.6	WT	Male	96	0	SDHA	8.86515	25.6476
S374	2	C57BL.6	WT	Male	96	0	SDHA	8.85194	25.9658
S374	3	C57BL.6	WT	Male	96	0	SDHA	9.24041	26.3058
S374	4	C57BL.6	WT	Male	96	0	SDHA	9.01447	26.9971
S374	5	C57BL.6	WT	Male	96	125	SDHA	8.83453	26.6019
S374	6	C57BL.6	WT	Male	96	125	SDHA	8.76623	27.9322
S374	7	C57BL.6	WT	Male	96	125	SDHA	8.80655	27.1801
S374	8	C57BL.6	WT	Male	96	125	SDHA	8.97407	27.6941
S374	9	C57BL.6	WT	Male	96	250	SDHA	8.86397	27.2259
S374	10	C57BL.6	WT	Male	96	250	SDHA	9.11549	27.5597
S374	11	C57BL.6	WT	Male	96	250	SDHA	8.94119	28.5955
S374	12	C57BL.6	WT	Male	96	250	SDHA	9.00087	29.7009
S374	13	C57BL.6	WT	Male	96	500	SDHA	9.08876	26.9877
S374	14	C57BL.6	WT	Male	96	500	SDHA	9.04748	27.2308
S374	15	C57BL.6	WT	Male	96	500	SDHA	9.0969	29.3097
S374	16	C57BL.6	WT	Male	96	500	SDHA	9.03452	28.1824
S374	17	C57BL.6	WT	Male	96	1000	SDHA	8.82324	27.6972
S374	18	C57BL.6	WT	Male	96	1000	SDHA	8.89554	29.6796
S374	19	C57BL.6	WT	Male	96	1000	SDHA	8.92029	25.8994
S374	20	C57BL.6	WT	Male	96	1000	SDHA	8.84125	29.5243
S380	8	C57BL.6	WT	Female	144	0	SDHA	7.43313	26.0706
S380	9	C57BL.6	WT	Female	144	0	SDHA	7.35403	29.393
S380	10	C57BL.6	WT	Female	144	0	SDHA	7.27296	27.2392
S380	21	C57BL.6	WT	Female	144	500	SDHA	7.19298	28.1596
S380	22	C57BL.6	WT	Female	144	500	SDHA	7.35218	27.5021
S380	23	C57BL.6	WT	Female	144	500	SDHA	7.43754	28.9013
S380	24	C57BL.6	WT	Female	144	500	SDHA	7.49185	30.0982
S380	25	C57BL.6	WT	Female	144	500	SDHA	7.54435	27.6141
S382	9	C57BL.6	WT	Male	144	0	SDHA	7.88179	24.1453
S382	10	C57BL.6	WT	Male	144	0	SDHA	7.83668	23.4695
S382	11	C57BL.6	WT	Male	144	0	SDHA	7.77439	24.275
S382	12	C57BL.6	WT	Male	144	0	SDHA	7.35913	24.2411
S382	23	C57BL.6	WT	Male	144	500	SDHA	7.30934	27.3827
S382	24	C57BL.6	WT	Male	144	500	SDHA	7.45845	29.1328
S382	25	C57BL.6	WT	Male	144	500	SDHA	7.46369	25.7206
S382	26	C57BL.6	WT	Male	144	500	SDHA	7.15198	28.2553
S382	27	C57BL.6	WT	Male	144	500	SDHA	7.09329	28.1745
S383	5	C57BL.6	WT	Female	6	0	EEF1A1	5.85275	21.0945
S383	6	C57BL.6	WT	Female	6	0	EEF1A1	5.63314	21.6235
S383	7	C57BL.6	WT	Female	6	0	EEF1A1	5.57259	21.3489
S383	8	C57BL.6	WT	Female	6	0	EEF1A1	5.34092	21.3394
S383	14	C57BL.6	WT	Female	6	500	EEF1A1	5.43062	21.0916
S383	15	C57BL.6	WT	Female	6	500	EEF1A1	5.57046	21.3999
S383	16	C57BL.6	WT	Female	6	500	EEF1A1	6.10308	21.2333
S383	17	C57BL.6	WT	Female	6	500	EEF1A1	5.45385	21.192
S383	18	C57BL.6	WT	Female	6	500	EEF1A1	5.59872	21.3422
S383	1	C57BL.6	WT	Male	6	0	EEF1A1	5.65907	21.2655
S383	2	C57BL.6	WT	Male	6	0	EEF1A1	5.78921	22.3468
S383	3	C57BL.6	WT	Male	6	0	EEF1A1	5.99594	22.0924
S383	4	C57BL.6	WT	Male	6	0	EEF1A1	6.08406	21.8934
S383	9	C57BL.6	WT	Male	6	500	EEF1A1	5.9486	21.5535
S383	10	C57BL.6	WT	Male	6	500	EEF1A1	5.94228	21.4984
S383	11	C57BL.6	WT	Male	6	500	EEF1A1	6	21.485
S383	12	C57BL.6	WT	Male	6	500	EEF1A1	5.88753	21.2731
S383	13	C57BL.6	WT	Male	6	500	EEF1A1	5.96324	20.9548
S381	13	DBA.2J	Ala375Val	Male	19	0	EEF1A1	NA	22.0343
S381	14	DBA.2J	Ala375Val	Male	19	0	EEF1A1	NA	21.6528
S381	15	DBA.2J	Ala375Val	Male	19	0	EEF1A1	NA	21.2909
S381	16	DBA.2J	Ala375Val	Male	19	0	EEF1A1	NA	21.6411
S381	17	DBA.2J	Ala375Val	Male	19	5	EEF1A1	NA	21.9493
S381	18	DBA.2J	Ala375Val	Male	19	5	EEF1A1	NA	22.0258
S381	19	DBA.2J	Ala375Val	Male	19	5	EEF1A1	NA	22.5559
S381	20	DBA.2J	Ala375Val	Male	19	5	EEF1A1	NA	22.1482
S381	21	DBA.2J	Ala375Val	Male	19	500	EEF1A1	NA	22.4494
S381	22	DBA.2J	Ala375Val	Male	19	500	EEF1A1	NA	21.5775
S381	23	DBA.2J	Ala375Val	Male	19	500	EEF1A1	NA	22.2457
S381	24	DBA.2J	Ala375Val	Male	19	500	EEF1A1	NA	22.0433
S381	757	C57BL.6	rWT	Male	19	0	EEF1A1	NA	22.0485
S381	763	C57BL.6	rWT	Male	19	0	EEF1A1	NA	21.9939
S381	768	C57BL.6	rWT	Male	19	0	EEF1A1	NA	22.2101
S381	775	C57BL.6	rWT	Male	19	0	EEF1A1	NA	22.4234
S381	758	C57BL.6	rWT	Male	19	5	EEF1A1	NA	21.9784
S381	762	C57BL.6	rWT	Male	19	5	EEF1A1	NA	21.5653
S381	766	C57BL.6	rWT	Male	19	5	EEF1A1	NA	21.9687
S381	773	C57BL.6	rWT	Male	19	5	EEF1A1	NA	22.2174
S381	761	C57BL.6	rWT	Male	19	500	EEF1A1	NA	22.1275
S381	765	C57BL.6	rWT	Male	19	500	EEF1A1	NA	21.8505
S381	772	C57BL.6	rWT	Male	19	500	EEF1A1	NA	22.4132
S381	776	C57BL.6	rWT	Male	19	500	EEF1A1	NA	21.7365
S380	1	C57BL.6	WT	Female	24	0	EEF1A1	5.64703	20.8114
S380	2	C57BL.6	WT	Female	24	0	EEF1A1	5.36212	21.0929
S380	3	C57BL.6	WT	Female	24	0	EEF1A1	5.89239	21.4526
S380	11	C57BL.6	WT	Female	24	500	EEF1A1	5.77189	20.7383
S380	12	C57BL.6	WT	Female	24	500	EEF1A1	5.75114	21.9192
S380	13	C57BL.6	WT	Female	24	500	EEF1A1	5.49761	20.7552
S380	14	C57BL.6	WT	Female	24	500	EEF1A1	5.32661	20.8879
S380	15	C57BL.6	WT	Female	24	500	EEF1A1	5.64933	21.5773
S382	1	C57BL.6	WT	Male	24	0	EEF1A1	NA	18.9371
S382	2	C57BL.6	WT	Male	24	0	EEF1A1	5.04002	19.538
S382	3	C57BL.6	WT	Male	24	0	EEF1A1	5.07082	19.3545
S382	4	C57BL.6	WT	Male	24	0	EEF1A1	5.21412	19.5706
S382	13	C57BL.6	WT	Male	24	500	EEF1A1	5.34305	18.9797
S382	14	C57BL.6	WT	Male	24	500	EEF1A1	4.853	18.9929
S382	15	C57BL.6	WT	Male	24	500	EEF1A1	5.11603	18.8078
S382	16	C57BL.6	WT	Male	24	500	EEF1A1	5.39815	22.2701
S382	17	C57BL.6	WT	Male	24	500	EEF1A1	5.08321	20.6583
S380	5	C57BL.6	WT	Female	72	0	EEF1A1	NA	20.9511
S380	6	C57BL.6	WT	Female	72	0	EEF1A1	5.79051	21.1613
S380	7	C57BL.6	WT	Female	72	0	EEF1A1	5.51916	20.915
S380	16	C57BL.6	WT	Female	72	0	EEF1A1	5.43196	21.7306
S380	4	C57BL.6	WT	Female	72	500	EEF1A1	5.19692	22.1887
S380	17	C57BL.6	WT	Female	72	500	EEF1A1	5.43062	21.3006
S380	18	C57BL.6	WT	Female	72	500	EEF1A1	5.43929	20.7032
S380	19	C57BL.6	WT	Female	72	500	EEF1A1	5.10182	21.3492
S380	20	C57BL.6	WT	Female	72	500	EEF1A1	5.17433	21.5581
S382	5	C57BL.6	WT	Male	72	0	EEF1A1	5.77979	20.7981
S382	6	C57BL.6	WT	Male	72	0	EEF1A1	5.83693	20.0768
S382	7	C57BL.6	WT	Male	72	0	EEF1A1	5.23074	19.6558
S382	8	C57BL.6	WT	Male	72	0	EEF1A1	5.25852	19.0992
S382	18	C57BL.6	WT	Male	72	500	EEF1A1	5.55857	20.7175
S382	19	C57BL.6	WT	Male	72	500	EEF1A1	NA	20.873
S382	20	C57BL.6	WT	Male	72	500	EEF1A1	4.70708	21.8331
S382	21	C57BL.6	WT	Male	72	500	EEF1A1	5.07253	21.5139
S382	22	C57BL.6	WT	Male	72	500	EEF1A1	4.90833	21.1524
S364	270	C57BL.6	DEL	Male	96	0	EEF1A1	6.60437	22.0952
S364	280	C57BL.6	DEL	Male	96	0	EEF1A1	6.71328	21.3111
S364	302	C57BL.6	DEL	Male	96	0	EEF1A1	6.34979	21.81
S364	304	C57BL.6	DEL	Male	96	0	EEF1A1	6.55903	21.9334
S364	317	C57BL.6	DEL	Male	96	0	EEF1A1	6.80813	20.7782
S364	271	C57BL.6	DEL	Male	96	125	EEF1A1	6.8363	21.1783
S364	283	C57BL.6	DEL	Male	96	125	EEF1A1	6.65678	21.5496
S364	293	C57BL.6	DEL	Male	96	125	EEF1A1	6.31234	21.0791
S364	316	C57BL.6	DEL	Male	96	125	EEF1A1	6.3773	20.309
S364	276	C57BL.6	DEL	Male	96	250	EEF1A1	6.64328	21.173
S364	295	C57BL.6	DEL	Male	96	250	EEF1A1	6.58796	21.053
S364	301	C57BL.6	DEL	Male	96	250	EEF1A1	6.41075	21.6317
S364	305	C57BL.6	DEL	Male	96	250	EEF1A1	6.14221	21.4428
S364	274	C57BL.6	DEL	Male	96	500	EEF1A1	6.25758	20.8945
S364	285	C57BL.6	DEL	Male	96	500	EEF1A1	5.92647	21.0107
S364	300	C57BL.6	DEL	Male	96	500	EEF1A1	6.39111	22.5686
S364	307	C57BL.6	DEL	Male	96	500	EEF1A1	6.42928	19.6734
S364	275	C57BL.6	DEL	Male	96	1000	EEF1A1	6.33807	21.2337
S364	284	C57BL.6	DEL	Male	96	1000	EEF1A1	6.24279	21.1845
S364	292	C57BL.6	DEL	Male	96	1000	EEF1A1	6.25871	21.0316
S364	315	C57BL.6	DEL	Male	96	1000	EEF1A1	6.03936	20.5771
S364	372	C57BL.6	INS	Male	96	0	EEF1A1	6.57061	20.1419
S364	385	C57BL.6	INS	Male	96	0	EEF1A1	6.59096	20.2335
S364	410	C57BL.6	INS	Male	96	0	EEF1A1	6.66292	20.4244
S364	417	C57BL.6	INS	Male	96	0	EEF1A1	6.49313	19.9854
S364	447	C57BL.6	INS	Male	96	0	EEF1A1	6.33199	20.2172
S364	380	C57BL.6	INS	Male	96	125	EEF1A1	6.6499	20.2798
S364	396	C57BL.6	INS	Male	96	125	EEF1A1	6.64918	20.372
S364	414	C57BL.6	INS	Male	96	125	EEF1A1	6.74241	21.9798
S364	425	C57BL.6	INS	Male	96	125	EEF1A1	6.55811	19.0428
S364	389	C57BL.6	INS	Male	96	250	EEF1A1	6.09614	20.1962
S364	411	C57BL.6	INS	Male	96	250	EEF1A1	6.24907	18.9824
S364	415	C57BL.6	INS	Male	96	250	EEF1A1	5.97246	21.808
S364	433	C57BL.6	INS	Male	96	250	EEF1A1	6.3185	19.5799
S364	390	C57BL.6	INS	Male	96	500	EEF1A1	5.97499	20.3288
S364	408	C57BL.6	INS	Male	96	500	EEF1A1	6.17333	20.1989
S364	416	C57BL.6	INS	Male	96	500	EEF1A1	5.824	19.0739
S364	419	C57BL.6	INS	Male	96	500	EEF1A1	6.26529	19.2432
S364	373	C57BL.6	INS	Male	96	1000	EEF1A1	6.03804	20.4308
S364	402	C57BL.6	INS	Male	96	1000	EEF1A1	6.13976	21.4169
S364	418	C57BL.6	INS	Male	96	1000	EEF1A1	6.53154	18.7772
S364	426	C57BL.6	INS	Male	96	1000	EEF1A1	6.80038	20.1889
S364	434	C57BL.6	INS	Male	96	1000	EEF1A1	6.73078	19.0023
S364	528	C57BL.6	rWT	Male	96	0	EEF1A1	5.66732	20.5379
S364	595	C57BL.6	rWT	Male	96	0	EEF1A1	5.74228	19.7273
S364	612	C57BL.6	rWT	Male	96	0	EEF1A1	5.84925	19.476
S364	636	C57BL.6	rWT	Male	96	0	EEF1A1	5.94462	NA
S364	642	C57BL.6	rWT	Male	96	0	EEF1A1	5.93074	NA
S364	543	C57BL.6	rWT	Male	96	125	EEF1A1	5.83137	18.7894
S364	564	C57BL.6	rWT	Male	96	125	EEF1A1	5.67356	20.8867
S364	599	C57BL.6	rWT	Male	96	125	EEF1A1	5.9798	19.6869
S364	635	C57BL.6	rWT	Male	96	125	EEF1A1	6.44807	19.2667
S364	551	C57BL.6	rWT	Male	96	250	EEF1A1	6.26266	19.1783
S364	562	C57BL.6	rWT	Male	96	250	EEF1A1	6.43279	17.5798
S364	600	C57BL.6	rWT	Male	96	250	EEF1A1	6.04505	19.1492
S364	627	C57BL.6	rWT	Male	96	250	EEF1A1	5.77373	19.511
S364	552	C57BL.6	rWT	Male	96	500	EEF1A1	5.88874	18.8779
S364	563	C57BL.6	rWT	Male	96	500	EEF1A1	6.16551	19.0173
S364	596	C57BL.6	rWT	Male	96	500	EEF1A1	5.51096	18.977
S364	625	C57BL.6	rWT	Male	96	500	EEF1A1	6.10476	20.9123
S364	553	C57BL.6	rWT	Male	96	1000	EEF1A1	6.13031	18.8022
S364	597	C57BL.6	rWT	Male	96	1000	EEF1A1	6.15563	18.8416
S364	602	C57BL.6	rWT	Male	96	1000	EEF1A1	5.97039	18.9145
S386	1	C57BL.6	WT	Female	96	0	EEF1A1	6.52795	20.8749
S386	2	C57BL.6	WT	Female	96	0	EEF1A1	6.19515	20.965
S386	3	C57BL.6	WT	Female	96	0	EEF1A1	6.48349	21.0142
S386	4	C57BL.6	WT	Female	96	0	EEF1A1	6.35667	20.9927
S386	5	C57BL.6	WT	Female	96	0	EEF1A1	6.6761	20.9883
S386	6	C57BL.6	WT	Female	96	125	EEF1A1	6.03386	20.6571
S386	7	C57BL.6	WT	Female	96	125	EEF1A1	6.09508	23.9438
S386	8	C57BL.6	WT	Female	96	125	EEF1A1	6.27109	20.6773
S386	9	C57BL.6	WT	Female	96	125	EEF1A1	5.99774	20.8585
S386	10	C57BL.6	WT	Female	96	125	EEF1A1	5.81558	23.7187
S386	11	C57BL.6	WT	Female	96	250	EEF1A1	6.24963	20.6697
S386	12	C57BL.6	WT	Female	96	250	EEF1A1	6.09972	20.8112
S386	13	C57BL.6	WT	Female	96	250	EEF1A1	6	20.8541
S386	15	C57BL.6	WT	Female	96	250	EEF1A1	6.2778	21.2921
S386	16	C57BL.6	WT	Female	96	500	EEF1A1	5.95047	20.7517
S386	17	C57BL.6	WT	Female	96	500	EEF1A1	5.92908	20.801
S386	18	C57BL.6	WT	Female	96	500	EEF1A1	6.68356	21.2711
S386	19	C57BL.6	WT	Female	96	500	EEF1A1	6.74308	21.106
S386	20	C57BL.6	WT	Female	96	500	EEF1A1	6.61603	21.2639
S386	21	C57BL.6	WT	Female	96	1000	EEF1A1	6.41515	20.9962
S386	22	C57BL.6	WT	Female	96	1000	EEF1A1	6.16972	20.8675
S386	23	C57BL.6	WT	Female	96	1000	EEF1A1	6.11873	21.3381
S386	24	C57BL.6	WT	Female	96	1000	EEF1A1	6.07082	21.0083
S386	25	C57BL.6	WT	Female	96	1000	EEF1A1	5.89821	21.1312
S374	1	C57BL.6	WT	Male	96	0	EEF1A1	7.00146	21.2056
S374	2	C57BL.6	WT	Male	96	0	EEF1A1	6.61176	20.9016
S374	3	C57BL.6	WT	Male	96	0	EEF1A1	6.40633	21.0079
S374	4	C57BL.6	WT	Male	96	0	EEF1A1	6.2937	21.075
S374	5	C57BL.6	WT	Male	96	125	EEF1A1	6.88643	20.6268
S374	6	C57BL.6	WT	Male	96	125	EEF1A1	7.56613	20.7842
S374	7	C57BL.6	WT	Male	96	125	EEF1A1	6.87197	20.4429
S374	8	C57BL.6	WT	Male	96	125	EEF1A1	6.63445	20.8916
S374	9	C57BL.6	WT	Male	96	250	EEF1A1	7.29673	20.5569
S374	10	C57BL.6	WT	Male	96	250	EEF1A1	7.1536	20.2969
S374	11	C57BL.6	WT	Male	96	250	EEF1A1	7.45236	20.9543
S374	12	C57BL.6	WT	Male	96	250	EEF1A1	7.40199	21.0534
S374	13	C57BL.6	WT	Male	96	500	EEF1A1	7.00652	21.0067
S374	14	C57BL.6	WT	Male	96	500	EEF1A1	7.39412	20.7765
S374	15	C57BL.6	WT	Male	96	500	EEF1A1	7.29939	21.3148
S374	16	C57BL.6	WT	Male	96	500	EEF1A1	7.17901	21.4077
S374	17	C57BL.6	WT	Male	96	1000	EEF1A1	7.05452	21.0279
S374	18	C57BL.6	WT	Male	96	1000	EEF1A1	7.17881	21.1991
S374	19	C57BL.6	WT	Male	96	1000	EEF1A1	7.24384	20.1866
S374	20	C57BL.6	WT	Male	96	1000	EEF1A1	6.92208	20.6465
S380	8	C57BL.6	WT	Female	144	0	EEF1A1	6.09339	20.6341
S380	9	C57BL.6	WT	Female	144	0	EEF1A1	6.35226	21.886
S380	10	C57BL.6	WT	Female	144	0	EEF1A1	6.15056	20.5324
S380	21	C57BL.6	WT	Female	144	500	EEF1A1	6.36667	20.6471
S380	22	C57BL.6	WT	Female	144	500	EEF1A1	NA	20.5278
S380	23	C57BL.6	WT	Female	144	500	EEF1A1	6.32769	21.5934
S380	24	C57BL.6	WT	Female	144	500	EEF1A1	6.01436	22.384
S380	25	C57BL.6	WT	Female	144	500	EEF1A1	6.21587	21.2278
S382	9	C57BL.6	WT	Male	144	0	EEF1A1	6.15906	19.2661
S382	10	C57BL.6	WT	Male	144	0	EEF1A1	6.12908	19.2086
S382	11	C57BL.6	WT	Male	144	0	EEF1A1	5.94275	19.3856
S382	12	C57BL.6	WT	Male	144	0	EEF1A1	5.41143	18.6476
S382	23	C57BL.6	WT	Male	144	500	EEF1A1	6.08449	20.847
S382	24	C57BL.6	WT	Male	144	500	EEF1A1	6.24527	20.8854
S382	25	C57BL.6	WT	Male	144	500	EEF1A1	6.35913	21.4066
S382	26	C57BL.6	WT	Male	144	500	EEF1A1	6.3127	20.9179
S382	27	C57BL.6	WT	Male	144	500	EEF1A1	5.9528	21.5585
