# Supplementary material for: Identification of Reference Proteins for Western Blot Analyses in Mouse Model Systems of 2,3,7,8-Tetrachlorodibenzo-P-Dioxin (TCDD) Toxicity
Source: PLoS One. 2014 Oct 17;9(10):e110730. doi: 10.1371/journal.pone.0110730 (PMC4201576; doi:10.1371/journal.pone.0110730)
Supplement: Table S5 — Comparison of mRNA and Protein Stability Scores. (XLS) [file pone.0110730.s009.xls]

## Sheet: NormFinder Comparison
Gene	NormFinder Stability
	Protein	mRNA
EEF1A1	0.0603817	0.108
EEF1A1.GAPDH	0.0696885	0.085
EEF1A1.GAPDH.HPRT	0.0632863	0.044
EEF1A1.GAPDH.HPRT.PGK1	0.0537583	0.051
EEF1A1.GAPDH.HPRT.PGK1.PPIA	0.0387602	0.036
EEF1A1.GAPDH.HPRT.PGK1.PPIA.SDHA	0.0294207	0.03
EEF1A1.GAPDH.HPRT.PGK1.SDHA	0.0465819	0.054
EEF1A1.GAPDH.HPRT.PPIA	0.0492754	0.035
EEF1A1.GAPDH.HPRT.PPIA.SDHA	0.0434846	0.048
EEF1A1.GAPDH.HPRT.SDHA	0.0577365	0.084
EEF1A1.GAPDH.PGK1	0.0486092	0.052
EEF1A1.GAPDH.PGK1.PPIA	0.0328882	0.048
EEF1A1.GAPDH.PGK1.PPIA.SDHA	0.027605	0.046
EEF1A1.GAPDH.PGK1.SDHA	0.0411761	0.091
EEF1A1.GAPDH.PPIA	0.0587006	0.038
EEF1A1.GAPDH.PPIA.SDHA	0.0525694	0.075
EEF1A1.GAPDH.SDHA	0.0655318	0.115
EEF1A1.HPRT	0.0657027	0.057
EEF1A1.HPRT.PGK1	0.0517279	0.058
EEF1A1.HPRT.PGK1.PPIA	0.0330048	0.062
EEF1A1.HPRT.PGK1.PPIA.SDHA	0.0254689	0.029
EEF1A1.HPRT.PGK1.SDHA	0.0425489	0.062
EEF1A1.HPRT.PPIA	0.0538699	0.058
EEF1A1.HPRT.PPIA.SDHA	0.0484349	0.053
EEF1A1.HPRT.SDHA	0.0607891	0.071
EEF1A1.PGK1	0.0448645	0.075
EEF1A1.PGK1.PPIA	0.0473314	0.065
EEF1A1.PGK1.PPIA.SDHA	0.0430744	0.057
EEF1A1.PGK1.SDHA	0.0521209	0.073
EEF1A1.PPIA	0.0711804	0.069
EEF1A1.PPIA.SDHA	0.0629875	0.062
EEF1A1.SDHA	0.0673608	0.118
GAPDH	0.0634093	0.138
GAPDH.HPRT	0.0515903	0.061
GAPDH.HPRT.PGK1	0.0586884	0.05
GAPDH.HPRT.PGK1.PPIA	0.0285658	0.053
GAPDH.HPRT.PGK1.PPIA.SDHA	0.0261575	0.036
GAPDH.HPRT.PGK1.SDHA	0.0529977	0.074
GAPDH.HPRT.PPIA	0.0433946	0.053
GAPDH.HPRT.PPIA.SDHA	0.0350725	0.061
GAPDH.HPRT.SDHA	0.0525306	0.095
GAPDH.PGK1	0.0638208	0.062
GAPDH.PGK1.PPIA	0.0336181	0.052
GAPDH.PGK1.PPIA.SDHA	0.0212127	0.066
GAPDH.PGK1.SDHA	0.0522386	0.093
GAPDH.PPIA	0.0582391	0.062
GAPDH.PPIA.SDHA	0.0476932	0.083
GAPDH.SDHA	0.0571821	0.16
HPRT	0.0488727	0.079
HPRT.PGK1	0.0738534	0.076
HPRT.PGK1.PPIA	0.0349047	0.083
HPRT.PGK1.PPIA.SDHA	0.0257988	0.043
HPRT.PGK1.SDHA	0.0602261	0.044
HPRT.PPIA	0.0544131	0.095
HPRT.PPIA.SDHA	0.0405917	0.045
HPRT.SDHA	0.0527613	0.085
PGK1	0.0770402	0.096
PGK1.PPIA	0.0549333	0.095
PGK1.PPIA.SDHA	0.0420005	0.037
PGK1.SDHA	0.0477085	0.081
PPIA	0.0810757	0.133
PPIA.SDHA	0.0631102	0.07
SDHA	0.0509852	0.195
